# Supplementary material for: Foraminifera assemblages from Fantangisña serpentinite mud seamount in the NW Pacific Ocean during the Pleistocene (IODP Expedition 366)
Source: J Quat Sci. 2023 May 30;38(7):1103–27. doi: 10.1002/jqs.3532 (PMC10947277; doi:10.1002/jqs.3532)
Supplement: Supplementary file 4 — Supporting information. [file JQS-38-1103-s004.xlsx]

## Sheet: Sheet1
Expedition	Site/Hole	Core	Section	Interval	Top depth (mbsf)	Bottom depth (mbsf)	Preservation	Beella digitata	Candeina nitida	Dentigloborotalia anfracta	Dentoglobigerina altispira	Globigerina bulloides	Globigerina cf. bulloides	Globigerina falconensis	Globigerina cf. falconensis	Globigerina spp.	Globigerinella calida	Globigerinella siphonifera	Globigerinella cf. siphonifera	Globigerinella spp.	Globigerinita glutinata	Globigerinita parkerae	Globigerinita uvula	Globigerinoides bollii	Globigerinoides conglobatus	Globigerinoides ruber s.l.	Globigerinoides ruber s.s.	Globigerinoides spp.	Globigerinoides tenellus	Globoconella inflata	Globoquadrina conglomerata	Globorotalia crassaformis	Globorotalia flexuosa	Globorotalia hessi	Globorotalia hirsuta	Globorotalia menardii	Globorotalia scitula	Globorotalia spp.	Globorotalia tosaensis	Globorotalia truncatulinoides	Globorotalia tumida	Globorotalia ungulata	Globorotaloides hexagonus	Globoturborotalita apertura	Globoturborotalita decoraperta	Globoturborotalita nepenthes	Globoturborotalita rubescens	Globoturborotalita woodi	Globoturborotalita spp.
366	U1498A	1R	1W	6-8	0.06	0.08	G/M	7				8		2		1	1	14			1				38	55	46			1			3		2	24		18		25	31						3
366	U1498A	1R	1W	28-30	0.28	0.3	G/M	2	4			7		2			1	19			9				44	60	55	3	3			2	2			8		4		13	9						11
366	U1498A	1R	1W	58-60	0.58	0.6	G		1			14		2			10	12		1	12	1			16	83	77	1	5						2	12		2		2	9						7
366	U1498A	1R	2W	2-4	1.52	1.54	G/M					4	1	1				7			4				34	37	20				1	10				24	1	15		5	23						14
366	U1498A	1R	2W	59-61	2.09	2.11	G	1	1			7		2			2	17			9				67	53	29	2			1	2	1		2	16		1		13	7						7
366	U1498A	1R	2W	89-91	2.39	2.41	G/M	2	1			2		1			5	17			8				78	45	23				2				1	28		2		14	3	2					10
366	U1498A	1R	3W	0-3	2.5	2.53	G/M					10			1		2	7			2				95	44	11	1			3	1	4		2	14		1		15	10						13
366	U1498A	1R	3W	29-31	2.79	2.81	G/M	1	2			15		1				10		1	13				31	80	46	3	3			2				13		6		9	11						10
366	U1498A	1R	3W	61-63	3.11	3.13	G					11					1	15			12	1	1		33	73	53	2							1	12	2	6		10	4	2					12
366	U1498A	1R	4W	1-3	3.76	3.78	G			1		13		1			1	8			13				31	46	23		5				4		1	10		12		10	25						16
366	U1498A	1R	4W	61-63	4.36	4.38	G/M		1			11					3	10			19				47	50	48	1				1	4		2	24		7		13	17						20
366	U1498A	1R	4W	120-122	4.95	4.97	G		2			7		2				17			16				35	58	33		3				3		1	19	1	7		12	30						11
366	U1498A	1R	4W	148-150	5.23	5.25	G/M		1			9		2				21			11	1			42	63	61					4	1		3	22	1	10		21	19						9
366	U1498A	4R	1W	17-19	25.97	25.99	M/P		3			5		2		2		10	1		32				6	26	29									2											27		12
366	U1498A	4R	1W	45-47	26.25	26.27	M/P		4			7				5		10		2	44				2	15	29									1		1	3	1	1						19		5
366	U1498A	4R	1W	82-84	26.62	26.64	M/P		3			6				6		4		1	53				5	37	74					3				4	2	1									28
366	U1498A	4R	1W	120-123	27	27.03	M		2			2	1					6			48				3	34	44					1				12	1		1		5						11
366	U1498A	4R	1W	147-149	27.27	27.29	M		2			3						8			35				7	27	45		2							3	3				1						18
366	U1498A	4R	2W	46-48	27.77	27.79	G/M		2			6	2			5		36		1	16					21	49									3	2		1		2						6
366	U1498A	4R	2W	70-72	28.01	28.03	G/M		8			6	5					25		3	23				4	39	85									5					2						16
366	U1498A	4R	3W	7-9	28.3	28.32	G/M		1			5						12		1	45					34	43									3	2		3								17
366	U1498A	4R	3W	18-20	28.41	28.43	M					4				2		4			36				7	20	29					1				1			4		3		1				28		9
366	U1498A	4R	CC W	6-8	29.74	29.76	G/M		4			5						4			29				2	19	36									2	2		1	1							26
366	U1498A	4R	CC W	25-27	29.93	29.95	M					6						6			32				2	10	31									1		2			1						18
366	U1498A	5R	1W	31-33	35.91	35.93	G/M											1			1				2	14	26									1					1						4
366	U1498A	5R	2W	6-8	36.37	36.39	M		1			5		1				3			12				1	13	21										2		1		1						13		6
366	U1498A	5R	2W	36-38	36.67	36.69	G/M					2									17				1	27	40			1						2			1		1						21
366	U1498A	5R	3W	1-3	37.76	37.78	M/P		1			4						2			18				1	24	39									2	2				1						21		4
366	U1498A	5R	3W	10-12	37.85	37.87	M		7			5		1				7			21				4	59	61									18		1	2		1	1					20
366	U1498A	5R	3W	23-25	37.98	38	G/M		1			1						8			32		2		5	30	57									14	1	3	1		2						22
366	U1498A	5R	3W	31-34	38.06	38.09	P					6						8			30				4	54	60									9		3	4		2						16		11
366	U1498A	5R	3W	50-52	38.25	38.27	G/M		1			2		1	1			5	1		58				3	23	62							1		3			1	1	1						24		8
366	U1498A	5R	CC W	6-8	38.38	38.4	M																			1	1							1		1											1
366	U1498A	6R	CC W	1-3	45.41	45.43	M					1	1							1	2					1	4										1		1
366	U1498A	6R	CC W	8-10	45.48	45.5	M		4			7				2		20		2	41				5	57	63					1				12	2		1		1						13
366	U1498A	9R	CC W	15-19	74.75	74.79	M														1					2	4
366	U1498A	10R	CC W	0-5	84.30	84.35
366	U1498A	10R	CC W	11-15	84.41	84.45	M																				1																					3
366	U1498A	12R	CC W	4-10	103.84	103.9	M				1	8	3					12			47		1				44	1																3	42			88	10
366	U1498A	13R	1W	0-4	113.5	113.54
366	U1498A	13R	2W	15-17	113.98	114.00	M							1																																16		52
366	U1498A	13R	2W	53-55	114.36	114.38	M																																							1
366	U1498A	13R	3W	16-18	114.76	114.78	M														1
366	U1498A	13R	CC W	15-17	115.28	115.3	M														1			1
366	U1498A	15R	2W	23-25	134.13	134.15
366	U1498A	16R	CC W	4-6	143.59	143.61
366	U1498A	19R	CC W	2-4	171.92	171.94	M																				3
[truncated: 21 more columns]
