# Supplementary material for: Foraminifera assemblages from Fantangisña serpentinite mud seamount in the NW Pacific Ocean during the Pleistocene (IODP Expedition 366)
Source: J Quat Sci. 2023 May 30;38(7):1103–27. doi: 10.1002/jqs.3532 (PMC10947277; doi:10.1002/jqs.3532)
Supplement: Supplementary file 5 — Supporting information. [file JQS-38-1103-s008.xlsx]

## Sheet: Sheet1
Expedition	Site/Hole	Core	Section	Interval	Top depth (mbsf)	Bottom depth (mbsf)	Preservation	Alabaminella weddellensis	Ammobaculites agglutinans	Ammodiscus sp.	Ammodiscus tenuis	Ammoglobigerina spp.	Bolivina sp.	Bulimina striata	Buzasina galeata	Buzasina ringens	Cibicides pachyderma	Cibicides refulgens	Cibicides sp.	Cibicidoides cf. mundulus	Cibicidoides mundulus	Cibicidoides sp.	Cibicidoides variabilis	Cibicidoides wuellerstorfi	Cribrostomoides jeffreysii	Cribrostomoides sphaerilocula	Cribrostomoides subglobosus	Cyclammina cancellata	Cyclammina sp.	Cyclammina trullissata	Cystammina pauciloculata	Discammina compressa	Discorbinella bertheloti	Eggerella bradyi	Ehrenbergina trigona	Ehrenbergina spp.	Epistominella exigua	Evolutinella sp.	Favocassidulina favus	Fissurina circularis	Fissurina formosa	Fissurina orbignyana	Fissurina sp. 1	Fissurina sp. 2	Francuscia extensa	Globobulimina pyrula	Globocassidulina crassa	Globocassidulina sp.	Globocassidulina subglobosa
366	U1498A	1R	1W	6-8	0.06	0.08	G/M					1	1	1		1	5		1		1			4			2			3				4	5		15		1			2			1		1		23
366	U1498A	1R	1W	28-30	0.28	0.3	G/M			1		4												1			3			2	1					1	4					1					2		13
366	U1498A	1R	1W	58-60	0.58	0.6	G		1				1		1							1			1		2			2	1						4	2					1				2		12
366	U1498A	1R	2W	2-4	1.52	1.54	G/M										2							3			1							2	2		2										1		11
366	U1498A	1R	2W	59-61	2.09	2.11	G																				1								1		1												4
366	U1498A	1R	2W	89-91	2.39	2.41	G/M																														1							1					1
366	U1498A	1R	3W	0-3	2.5	2.53	G/M														1			3			2										2											1	12
366	U1498A	1R	3W	29-31	2.79	2.81	G/M			1														2			2				1					1	6											1	6
366	U1498A	1R	3W	61-63	3.11	3.13	G					1									1		2			1	1				1						2	3		1							1		6
366	U1498A	1R	4W	1-3	3.76	3.78	G					1	1											3		1	1			1	1				1		3											1	19
366	U1498A	1R	4W	61-63	4.36	4.38	G/M																	5			1				1				3		4		1	1							1		15
366	U1498A	1R	4W	120-122	4.95	4.97	G	2				2												2			2			1		2					4			1									14
366	U1498A	1R	4W	148-150	5.23	5.25	G/M	1			1	2		1						1				1			2				1			1			3				1								5
366	U1498A	4R	1W	17-19	25.97	25.99	M																																										1
366	U1498A	4R	1W	45-47	26.25	26.27
366	U1498A	4R	1W	82-84	26.62	26.64	M
366	U1498A	4R	1W	120-123	27	27.03	M																	4																									1
366	U1498A	4R	1W	147-149	27.27	27.29	M
366	U1498A	4R	2W	46-48	27.77	27.79
366	U1498A	4R	2W	70-72	28.01	28.03
366	U1498A	4R	3W	7-9	28.3	28.32
366	U1498A	4R	3W	18-20	28.41	28.43	M
366	U1498A	4R	CC W	6-8	29.74	29.76
366	U1498A	4R	CC W	25-27	29.93	29.95
366	U1498A	5R	1W	31-33	35.91	35.93	G/M
366	U1498A	5R	2W	6-8	36.37	36.39
366	U1498A	5R	2W	36-38	36.67	36.69	G/M
366	U1498A	5R	3W	1-3	37.76	37.78	M
366	U1498A	5R	3W	10-12	37.85	37.87	M
366	U1498A	5R	3W	23-25	37.98	38	G/M
366	U1498A	5R	3W	31-34	38.06	38.09	M
366	U1498A	5R	3W	50-52	38.25	38.27
366	U1498A	5R	CC W	6-8	38.38	38.4
366	U1498A	6R	CC W	1-3	45.41	45.43
366	U1498A	6R	CC W	8-10	45.48	45.5	M
366	U1498A	9R	CC W	15-19	74.75	74.79	M											1									1		1																				1
366	U1498A	10R	CCW	0-5	84.30	84.35
366	U1498A	10R	CC W	11-15	84.41	84.45	M														1			2																									4
366	U1498A	12R	CC W	4-10	103.84	103.9	M																										1
366	U1498A	13R	1W	0-4	113.5	113.54
366	U1498A	13R	2W	15-17	113.98	114.00	M														3							1									5									1			27
366	U1498A	13R	2W	53-55	114.36	114.38	M
366	U1498A	13R	3W	16-18	114.76	114.78	M														1							1																					4
366	U1498A	13R	CC W	15-17	115.28	115.3	M														1																1												6
366	U1498A	15R	2W	23-25	134.13	134.15
366	U1498A	16R	CC W	4-6	143.59	143.61
366	U1498A	19R	CC W	2-4	171.92	171.94	M														1			1				1
[truncated: 59 more columns]
