# Supplementary material for: Foraminifera assemblages from Fantangisña serpentinite mud seamount in the NW Pacific Ocean during the Pleistocene (IODP Expedition 366)
Source: J Quat Sci. 2023 May 30;38(7):1103–27. doi: 10.1002/jqs.3532 (PMC10947277; doi:10.1002/jqs.3532)
Supplement: Supplementary file 6 — Supporting information. [file JQS-38-1103-s001.xlsx]

## Sheet: Sheet1
	Expedition	Site/Hole	Core	Section	Interval	Average depth (mbsf)	Top depth (mbsf)	Bottom depth (mbsf)
																					Total
									Total PF	Total PF	Total PF	splits	splits	splits	sed (g)	sed (g)	sed (g)	N spec/ g sed	N spec/ g sed	N spec/ g sed	N spec/ g sed
									>500 µm	500-250µm	250-125µm	>500 µm	500-250 µm	250-125 µm	>500 µm	500-250 µm	250-125 µm	>500 µm	500-250 µm	250-125 µm
																						Number of planktonic foraminifera specimens in Unit I (pelagic deposits)
	366	U1498A	1R	1W	6-8	0.07	0.06	0.08	6	191	137	all	0.5	0.125	0.15	0.2	0.28	40	1910	3914	5864	total		>500 µm	500-250 µm	250-125 µm
	366	U1498A	1R	1W	28-30	0.29	0.28	0.3	4	169	151	all	all	0.25	0.24	0.47	0.6	17	359	1007	1383	min	841	7	311	523
	366	U1498A	1R	1W	58-60	0.59	0.58	0.6	2	81	230	all	all	all	0.3	0.26	0.44	7	311	523	841	max	94363	2221	53661	47184
	366	U1498A	1R	2W	2-4	1.53	1.52	1.54	23	119	91	all	5/32	3/16	0.16	0.27	0.58	144	2821	837	3802	mean	15898.2	341	6941.15	8616
	366	U1498A	1R	2W	59-61	2.1	2.09	2.11	94	109	114	0.25	1/128	3/512	0.21	0.26	0.5	1790	53661	38912	94363	st.dev	29827.8	744.948	14959.4	15498.9
	366	U1498A	1R	2W	89-91	2.4	2.39	2.41	118	112	94	5/16	1/32	3/512	0.17	0.18	0.34	2221	19911	47184	69316
	366	U1498A	1R	3W	0-3	2.51	2.5	2.53	116	97	87	3/4	1/16	5/128	1.66	0.53	0.45	93	2928	4949	7970
	366	U1498A	1R	3W	29-31	2.8	2.79	2.81	4	121	186	all	all	7/16	0.27	0.1	0.19	15	1210	2237	3462
	366	U1498A	1R	3W	61-63	3.12	3.11	3.13	14	116	163	all	all	7/8	1.1	0.24	0.3	13	483	621	1117
	366	U1498A	1R	4W	1-3	3.77	3.76	3.78	10	145	116	all	all	5/16	0.3	0.14	0.31	33	1036	1197	2266
	366	U1498A	1R	4W	61-63	4.37	4.36	4.38	23	161	149	all	9/32	3/16	0.97	0.23	0.36	24	2489	2207	4720
	366	U1498A	1R	4W	120-122	4.96	4.95	4.97	19	158	144	all	3/4	9/32	1.44	0.31	0.43	13	679	1191	1883	Number of planktonic foraminifera specimens in Unit III-IV (serpentinite mud deposits)
	366	U1498A	1R	4W	148-150	5.24	5.23	5.25	11	195	183	all	1/2	3/32	0.48	0.16	0.27	23	2437	7229	9689
	366	U1498A	4R	1W	17-19	25.98	25.97	25.99	11	112	188	all	all	41/128	0.10	1.15	4.13	110	97	142	349	Units III-IV (total)		>500 µm	500-250 µm	250-125 µm
	366	U1498A	4R	1W	45-47	26.26	26.25	26.27	6	75	210	all	all	31/64	0.19	0.81	1.94	31	92	223	346	min	42	0	0	12
	366	U1498A	4R	1W	82-84	26.63	26.62	26.64	11	90	238	all	all	1/2	0.34	0.88	4.88	32	102	97	231	max	6941	167	4050	2724
	366	U1498A	4R	1W	120-123	27.01	27	27.03	37	134	152	all	5/16	3/16	2.40	1.97	2.83	15	218	286	519	mean	708.591	50.6818	323	334.909
	366	U1498A	4R	1W	147-149	27.28	27.27	27.29	24	124	156	all	all	25/64	0.70	2.15	3.18	34	58	125	217	st.dev	1443.81	52.6854	846.387	571.044
	366	U1498A	4R	2W	46-48	27.78	27.77	27.79	47	160	106	all	1/2	1/16	0.53	2.50	5.01	89	128	338	555
	366	U1498A	4R	2W	70-72	28.02	28.01	28.03	32	147	162	all	5/16	5/32	0.22	0.96	1.72	145	490	603	1238
	366	U1498A	4R	3W	7-9	28.31	28.3	28.32	8	78	146	all	all	7/32	0.14	0.76	4.45	57	103	150	310
	366	U1498A	4R	3W	18-20	28.42	28.41	28.43	13	90	173	all	all	3/4	0.35	1.99	2.14	37	45	108	190
	366	U1498A	4R	CC W	6-8	29.75	29.74	29.76	5	76	136	all	all	1/2	0.12	0.48	1.74	42	158	156	356
	366	U1498A	4R	CC W	25-27	29.94	29.93	29.95	2	26	123	all	all	all	0.28	0.60	1.19	7	43	103	153
	366	U1498A	5R	1W	31-33	35.92	35.91	35.93	7	45	56	all	all	all	0.39	3.03	4.81	18	15	12	45
	366	U1498A	5R	2W	6-8	36.38	36.37	36.39	8	28	114	all	all	all	1.15	2.18	2.62	7	13	44	64
	366	U1498A	5R	2W	36-38	36.68	36.67	36.69	1	20	150	all	all	all	0.53	2.24	3.47	2	9	43	54
	366	U1498A	5R	3W	1-3	37.77	37.76	37.78	3	63	159	all	all	all	1.00	1.80	2.45	3	35	65	103
	366	U1498A	5R	3W	10-12	37.86	37.85	37.87	25	171	155	all	3/4	5/32	0.19	0.48	1.38	131	475	719	1325
	366	U1498A	5R	3W	23-25	37.99	37.98	38	27	148	152	all	5/8	5/16	0.21	0.56	1.15	128	423	423	974
	366	U1498A	5R	3W	31-34	38.07	38.06	38.09	24	176	191	all	3/8	1/8	0.56	1.42	4.55	43	330	336	709
	366	U1498A	5R	3W	50-52	38.26	38.25	38.27	5	81	226	all	all	9/64	0.03	0.02	0.59	167	4050	2724	6941
	366	U1498A	5R	CC W	6-8	38.39	38.38	38.4	0	0	9	all	all	all	0.06	0.02	0.21	0	0	43	43
	367	U1498A	6R	CC W	1-3	45.42	45.41	45.43	0	4	19	all	all	all	3.60	0.56	0.54	0	7	35	42	Number of planktonic foraminifera specimens in Unit V-VI (silty and sandy volcanic ash deposits )
	366	U1498A	6R	CC W	8-10	45.49	45.48	45.5	48	175	153	all	5/8	3/32	2.77	1.30	2.75	17	215	593	825
	366	U1498A	9R	CC W	15-19	74.77	74.75	74.79	0	2	9	all	all	all	1.29	1.65	1.09	0	1	8	9	Units V-VI (total)		>500 µm	500-250 µm	250-125 µm
	366	U1498A	10R	CC W	0-5	84.33	84.3	84.35	0	0	0	all	all	all	0.003	0.027	0.001	0	0	0	0	min	0	0	0	0
	366	U1498A	10R	CC W	11-15	84.43	84.41	84.45	0	0	13	all	all	all	0.03	0.38	0.72	0	0	18	18	max	6161	33	245	5916
	366	U1498A	12R	CC W	4-10	103.87	103.84	103.9	0	49	318	all	all	1/8	0.02	0.20	0.43	0	245	5916	6161	mean	530.583	2.75	21.1667	506.667
	366	U1498A	13R	1W	0-4	113.52	113.5	113.54	0	0	0	all	all	all	0.07	0.61	2.88	0	0	0	0	st.dev	1773.28	9.52628	70.5174	1703.64
	366	U1498A	13R	2W	15-17	113.99	113.98	114	0	1	164	all	all	7/8	0.17	0.90	2.37	0	1	79	80
	366	U1498A	13R	2W	53-55	114.37	114.36	114.38	0	0	1	all	all	all	0.03	0.02	0.06	0	0	17	17
	366	U1498A	13R	3W	16-18	114.77	114.76	114.78	0	0	1	all	all	all	0.02	0.0062	0.11	0	0	9	9	Number of planktonic foraminifera specimens (whole stratigraphic sequence)
	366	U1498A	13R	CC W	15-17	115.29	115.28	115.3	0	0	19	all	all	all	0.04	0.23	0.70	0	0	27	27	min		0
	366	U1498A	15R	2W	23-25	134.14	134.13	134.15	0	0	0	all	all	all	0.37	1.26	1.60	0	0	0	0	max		94363
	366	U1498A	16R	CC W	4-6	143.6	143.59	143.61	0	0	0	all	all	all	0.03	0.15	0.13	0	0	0	0	mean		4864.51
	366	U1498A	19R	CC W	2-4	171.93	171.92	171.94	1	5	8	all	all	all	0.03	0.70	1.42	33	7	6	46	st.dev		16773.9
				grey samples= barren
