# Supplementary material for: Foraminifera assemblages from Fantangisña serpentinite mud seamount in the NW Pacific Ocean during the Pleistocene (IODP Expedition 366)
Source: J Quat Sci. 2023 May 30;38(7):1103–27. doi: 10.1002/jqs.3532 (PMC10947277; doi:10.1002/jqs.3532)
Supplement: Supplementary file 7 — Supporting information. [file JQS-38-1103-s006.xlsx]

## Sheet: Sheet1
Expedition	Site/Hole	Core	Section	Interval	Average depth (mbsf)	Top depth (mbsf)	Bottom depth (mbsf)
																				Total
								Total BF	Total BF	TotalBF	splits	splits	splits	sed (g)	sed (g)	sed (g)	N spec/ g sed	N spec/ g sed	N spec/ g sed	N spec/ g sed
								>500 µm	500-250µm	250-125µm	>500 µm	500-250 µm	250-125 µm	>500 µm	500-250 µm	250-125 µm	>500 µm	500-250 µm	250-125 µm
366	U1498A	1R	1W	6-8	0,07	0.06	0.08	8	45	125	all	0.5	0.125	0.15	0.2	0.28	53	450	3571	4074	Number of benthic foraminifera specimens in Unit I pelagic deposits)
366	U1498A	1R	1W	28-30	0,29	0.28	0.3	5	25	63	all	all	0.25	0.24	0.47	0.6	21	53	420	494	min	240
366	U1498A	1R	1W	58-60	0,59	0.58	0.6	5	12	78	all	all	all	0.3	0.26	0.44	17	46	177	240	max	5578
366	U1498A	1R	2W	2-4	1,53	1.52	1.54	8	21	43	all	5/32	3/16	0.16	0.27	0.58	50	498	395	943	mean	1715.46
366	U1498A	1R	2W	59-61	2,10	2.09	2.11	3	0	11	0.25	1/128	3/512	0.21	0.26	0.5	57	0	5521	5578	st.dev	1700.52
366	U1498A	1R	2W	89-91	2,40	2.39	2.41	1	2	7	5/16	1/32	3/512	0.17	0.18	0.34	19	355	3513	3887
366	U1498A	1R	3W	0-3	2,51	2.5	2.53	7	8	34	3/4	1/16	5/128	1.66	0.53	0.45	6	241	870	1117
366	U1498A	1R	3W	29-31	2,80	2.79	2.81	4	13	51	all	all	7/16	0.27	0.1	0.19	15	130	613	758
366	U1498A	1R	3W	61-63	3,12	3.11	3.13	10	20	57	all	all	7/8	1.1	0.24	0.3	9	83	217	309
366	U1498A	1R	4W	1-3	3,77	3.76	3.78	4	25	74	all	all	5/16	0.3	0.14	0.31	13	178	764	955
366	U1498A	1R	4W	61-63	4,37	4.36	4.38	5	13	61	all	9/32	3/16	0.97	0.23	0.36	5	201	904	1110
366	U1498A	1R	4W	120-122	4,96	4.95	4.97	5	32	75	all	3/4	9/32	1.44	0.31	0.43	3	138	620	761
366	U1498A	1R	4W	148-150	5,24	5.23	5.25	4	20	46	all	1/2	3/32	0.48	0.16	0.27	8	250	1817	2075
366	U1498A	4R	1W	17-19	25,98	25.97	25.99	0	0	2	all	all	41/128	0.10	1.15	4.13	0	0	1	1	Number of benthic foraminifera specimens in Units III-IV (serpentinite mud deposits )
366	U1498A	4R	1W	45-47	26,26	26.25	26.27	0	0	0	all	all	31/64	0.19	0.81	1.94	0	0	0	0	min	0
366	U1498A	4R	1W	82-84	26,63	26.62	26.64	0	2	0	all	all	1/2	0.34	0.88	4.88	0	2	0	2	max	15
366	U1498A	4R	1W	120-123	27,01	27	27.03	0	0	8	all	5/16	3/16	2.40	1.97	2.83	0	0	15	15	mean	1.76364
366	U1498A	4R	1W	147-149	27,28	27.27	27.29	0	1	0	all	all	25/64	0.70	2.15	3.18	0	0.4	0	0.4	st.dev	3.43228
366	U1498A	4R	2W	46-48	27,78	27.77	27.79	0	0	0	all	1/2	1/16	0.53	2.50	5.01	0	0	0	0
366	U1498A	4R	2W	70-72	28,02	28.01	28.03	0	0	0	all	5/16	5/32	0.22	0.96	1.72	0	0	0	0
366	U1498A	4R	3W	7-9	28,31	28.3	28.32	0	0	0	all	all	7/32	0.14	0.76	4.45	0	0	0	0
366	U1498A	4R	3W	18-20	28,42	28.41	28.43	0	1	0	all	all	3/4	0.35	1.99	2.14	0	0.5	0	0.5
366	U1498A	4R	CC W	6-8	29,75	29.74	29.76	0	0	0	all	all	1/2	0.12	0.48	1.74	0	0	0	0
366	U1498A	4R	CC W	25-27	29,94	29.93	29.95	0	0	0	all	all	all	0.28	0.60	1.19	0	0	0	0
366	U1498A	5R	1W	31-33	35,92	35.91	35.93	1	0	0	all	all	all	0.39	3.03	4.81	2	0	0	2
366	U1498A	5R	2W	6-8	36,38	36.37	36.39	0	0	0	all	all	all	1.15	2.18	2.62	0	0	0	0
366	U1498A	5R	2W	36-38	36,68	36.67	36.69	0	1	0	all	all	all	0.53	2.24	3.47	0	0.4	0	0.4
366	U1498A	5R	3W	1-3	37,77	37.76	37.78	0	1	0	all	all	all	1.00	1.80	2.45	0	0.5	0	0.5
366	U1498A	5R	3W	10-12	37,86	37.85	37.87	0	0	1	all	3/4	5/32	0.19	0.48	1.38	0	0	5	5
366	U1498A	5R	3W	23-25	37,99	37.98	38	0	1	1	all	5/8	5/16	0.21	0.56	1.15	0	3	3	6
366	U1498A	5R	3W	31-34	38,07	38.06	38.09	0	0	1	all	3/8	1/8	0.56	1.42	4.55	0	0	2	2
366	U1498A	5R	3W	50-52	38,26	38.25	38.27	0	0	0	all	all	9/64	0.03	0.02	0.59	0	0	0	0
366	U1498A	5R	CC W	6-8	38.39	38.38	38.4	0	0	0	all	all	all	0.06	0.02	0.21	0	0	0	0
367	U1498A	6R	CC W	1-3	45.42	45.41	45.43	0	0	0	all	all	all	3.60	0.56	0.54	0	0	0	0
366	U1498A	6R	CC W	8-10	45,49	45.48	45.5	0	0	1	all	5/8	3/32	2.77	1.30	2.75	0	0	4	4
366	U1498A	9R	CC W	15-19	74.77	74.75	74.79	0	3	3	all	all	all	1.29	1.65	1.09	0	2	3	5	Number of benthic foraminifera specimens in Units V-VI (silty and sandy volcanic ash deposits)
366	U1498A	10R	CC W	0-5	84.33	84,30	84,35	0	0	0	all	all	all	0.003	0.027	0.001	0	0	0	0	min	0
366	U1498A	10R	CC W	11-15	84.43	84,41	84,45	0	2	29	all	all	all	0.03	0.38	0.72	0	5	40	45	max	261
366	U1498A	12R	CC W	4-10	103,87	103.84	103.9	0	0	2	all	all	1/8	0.02	0.20	0.43	0	0	37	37	mean	44.5833
366	U1498A	13R	1W	0-4	113.52	113.5	113.54	0	0	0	all	all	all	0.07	0.61	2.88	0	0	0	0	st.dev	73.6299
366	U1498A	13R	2W	15-17	113,99	113.98	114.00	1	13	114	all	all	7/8	0.17	0.90	2.37	6	14	55	75
366	U1498A	13R	2W	53-55	114.37	114.36	114.38	0	0	2	all	all	all	0.03	0.02	0.06	0	0	33	33
366	U1498A	13R	3W	16-18	114.77	114.76	114.78	0	1	11	all	all	all	0.02	0.0062	0.11	0	161	100	261	Number of benthic foraminifera specimens (whole sequence)
366	U1498A	13R	CC W	15-17	115.29	115.28	115.3	0	6	32	all	all	all	0.04	0.23	0.70	0	26	46	72	min	0
366	U1498A	15R	2W	23-25	134.14	134.13	134.15	0	0	0	all	all	all	0.37	1.26	1.60	0	0	0	0	max	5578
366	U1498A	16R	CC W	4-6	143.6	143.59	143.61	0	0	0	all	all	all	0.03	0.15	0.13	0	0	0	0	mean	486.698
366	U1498A	19R	CC W	2-4	171.93	171.92	171.94	0	2	5	all	all	all	0.03	0.70	1.42	0	3	4	7	st.dev	1160.1
					grey samples= barren
