# Supplementary material for: Foraminifera assemblages from Fantangisña serpentinite mud seamount in the NW Pacific Ocean during the Pleistocene (IODP Expedition 366)
Source: J Quat Sci. 2023 May 30;38(7):1103–27. doi: 10.1002/jqs.3532 (PMC10947277; doi:10.1002/jqs.3532)
Supplement: Supplementary file 8 — Supporting information. [file JQS-38-1103-s003.xlsx]

## Sheet: percentages_asin transf
Expedition	Site/Hole	Core	Section	Interval	Top depth (mbsf)	Bottom depth (mbsf)	Preservation	Beella digitata	Candeina nitida	Dentigloborotalia anfracta	Dentoglobigerina altispira	Globigerina bulloides	Globigerina cf. bulloides	Globigerina falconensis	Globigerina cf. falconensis	Globigerina spp.	Globigerinella calida	Globigerinella siphonifera	Globigerinella cf. siphonifera	Globigerinella spp.	Globigerinita glutinata	Globigerinita parkerae	Globigerinita uvula	Globigerinoides conglobatus	Globigerinoides ruber s.l.	Globigerinoides ruber s.s.	Globigerinoides spp.	Globigerinoides tenellus	Globoconella inflata	Globoquadrina conglomerata	Globorotalia spp.	Globoturborotalita apertura	Globoturborotalita decoraperta	Globoturborotalita nepenthes	Globoturborotalita rubescens	Globoturborotalita woodi	Globoturborotalita spp.	Globorotaloides hexagonus	Hastigerina pelagica	Neogloboquadrina acostaensis	Neogloboquadrina dutertrei	Neogloboquadrina incompta	Neogloboquadrina pachyderma	Neogloboquadrina spp.	Orbulina suturalis	Orbulina universa	Pulleniatina finalis	Pulleniatina obliquiloculata	Sphaeroidinella dehiscens
366	U1498A	1R	1W	6-8	0.06	0.08	G/M	7	0	0	0	8	0	2	0	1	1	14	0	0	1	0	0	38	55	46	0	0	1	0	103	0	0	0	3	0	0	0	0	0	11	2	1	0	0	1	1	5	6
366	U1498A	1R	1W	28-30	0.28	0.30	G/M	2	4	0	0	7	0	2	0	0	1	19	0	0	9	0	0	44	60	55	3	3	0	0	38	0	0	0	11	0	0	0	0	0	2	0	0	0	0	1	0	1	3
366	U1498A	1R	1W	58-60	0.58	0.60	G	0	1	0	0	14	0	2	0	0	10	12	0	1	12	1	0	16	83	77	1	5	0	0	27	0	0	0	7	0	0	0	0	0	3	0	0	0	0	1	0	1	1
366	U1498A	1R	2W	2-4	1.52	1.54	G/M	0	0	0	0	4	1	1	0	0	0	7	0	0	4	0	0	34	37	20	0	0	0	1	78	0	0	0	14	0	0	0	0	0	0	0	0	0	0	3	0	0	2
366	U1498A	1R	2W	59-61	2.09	2.11	G	1	1	0	0	7	0	2	0	0	2	17	0	0	9	0	0	67	53	29	2	0	0	1	42	0	0	0	7	0	0	0	0	0	2	0	0	0	0	21	0	1	2
366	U1498A	1R	2W	89-91	2.39	2.41	G/M	2	1	0	0	2	0	1	0	0	5	17	0	0	8	0	0	78	45	23	0	0	0	2	50	0	0	0	10	0	0	0	0	0	0	0	0	0	0	25	0	0	6
366	U1498A	1R	3W	0-3	2.50	2.53	G	0	0	0	0	10	0	0	1	0	2	7	0	0	2	0	0	95	44	11	1	0	0	3	47	0	0	0	13	0	0	0	1	0	2	0	0	0	1	16	1	1	9
366	U1498A	1R	3W	29-31	2.79	2.81	G	1	2	0	0	15	0	1	0	0	0	10	0	1	13	0	0	31	80	46	3	3	0	0	41	0	0	0	10	0	0	0	1	0	1	0	0	0	0	0	0	1	2
366	U1498A	1R	3W	61-63	3.11	3.13	G	0	0	0	0	11	0	0	0	0	1	15	0	0	12	1	1	33	73	53	2	0	0	0	37	0	0	0	12	0	0	0	0	0	1	0	0	0	0	1	0	1	2
366	U1498A	1R	4W	1-3	3.76	3.78	G	0	0	1	0	13	0	1	0	0	1	8	0	0	13	0	0	31	46	23	0	5	0	0	62	0	0	0	16	0	0	0	0	0	4	0	0	0	0	2	0	1	4
366	U1498A	1R	4W	61-63	4.36	4.38	G/M	0	1	0	0	11	0	0	0	0	3	10	0	0	19	0	0	47	50	48	1	0	0	0	68	0	0	0	20	0	0	0	0	0	2	0	0	0	0	4	0	2	7
366	U1498A	1R	4W	120-122	4.95	4.97	G	0	2	0	0	7	0	2	0	0	0	17	0	0	16	0	0	35	58	33	0	3	0	0	73	0	0	0	11	0	0	0	0	0	1	0	0	0	0	1	0	2	9
366	U1498A	1R	4W	148-150	5.23	5.25	G	0	1	0	0	9	0	2	0	0	0	21	0	0	11	1	0	42	63	61	0	0	0	0	81	0	0	0	9	0	0	0	0	0	5	0	0	0	0	4	0	0	3
366	U1498A	4R	1W	17-19	25.97	25.99	M/P	0	3	0	0	5	0	2	0	2	0	10	1	0	32	0	0	6	26	29	0	0	0	0	2	0	0	0	27	0	12	0	0	0	1	0	0	0	0	8	0	1	2
366	U1498A	4R	1W	45-47	26.25	26.27	M	0	4	0	0	7	0	0	0	5	0	10	0	2	44	0	0	2	15	29	0	0	0	0	7	0	0	0	19	0	5	0	0	0	2	1	0	0	0	5	0	4	2
366	U1498A	4R	1W	82-84	26.62	26.64	M/P	0	3	0	0	6	0	0	0	6	0	4	0	1	53	0	0	5	37	74	0	0	0	0	10	0	0	0	28	0	0	0	0	0	0	0	0	0	0	6	1	1	2
366	U1498A	4R	1W	120-123	27.00	27.03	M	0	2	0	0	2	1	0	0	0	0	6	0	0	48	0	0	3	34	44	0	0	0	0	20	0	0	0	11	0	0	0	0	0	1	0	0	0	1	16	0	2	32
366	U1498A	4R	1W	147-149	27.27	27.29	M	0	2	0	0	3	0	0	0	0	0	8	0	0	35	0	0	7	27	45	0	2	0	0	7	0	0	0	18	0	0	0	0	0	0	0	0	0	0	20	0	1	7
366	U1498A	4R	2W	46-48	27.77	27.79	M	0	2	0	0	6	2	0	0	5	0	36	0	1	16	0	0	0	21	49	0	0	0	0	8	0	0	0	6	0	0	0	0	0	1	0	0	9	0	40	1	4	3
366	U1498A	4R	2W	70-72	28.01	28.03	M	0	8	0	0	6	5	0	0	0	0	25	0	3	23	0	0	4	39	85	0	0	0	0	7	0	0	0	16	0	0	0	0	0	0	0	0	3	0	20	0	5	5
366	U1498A	4R	3W	7-9	28.30	28.32	M	0	1	0	0	5	0	0	0	0	0	12	0	1	45	0	0	0	34	43	0	0	0	0	8	0	0	0	17	0	0	0	0	0	0	0	0	0	0	5	1	0	3
366	U1498A	4R	3W	18-20	28.41	28.43	G/M	0	0	0	0	4	0	0	0	2	0	4	0	0	36	0	0	7	20	29	0	0	0	0	9	0	0	0	28	0	9	1	0	0	0	0	0	1	0	6	0	1	10
366	U1498A	4R	CC W	6-8	29.74	29.76	M	0	4	0	0	5	0	0	0	0	0	4	0	0	29	0	0	2	19	36	0	0	0	0	6	0	0	0	26	0	0	0	0	0	1	0	0	0	0	4	0	3	4
366	U1498A	4R	CC W	25-27	29.93	29.95	M	0	0	0	0	6	0	0	0	0	0	6	0	0	32	0	0	2	10	31	0	0	0	0	4	0	0	0	18	0	0	0	0	0	0	0	0	0	0	3	0	0	1
366	U1498A	5R	1W	31-33	35.91	35.93	M	0	0	0	0	0	0	0	0	0	0	1	0	0	1	0	0	2	14	26	0	0	0	0	2	0	0	0	4	0	0	0	0	0	0	0	0	0	0	1	0	5	5
366	U1498A	5R	2W	6-8	36.37	36.39	M	0	1	0	0	5	0	1	0	0	0	3	0	0	12	0	0	1	13	21	0	0	0	0	4	0	0	0	13	0	6	0	0	0	0	0	0	0	0	3	0	0	5
366	U1498A	5R	2W	36-38	36.67	36.69	G/M	0	0	0	0	2	0	0	0	0	0	0	0	0	17	0	0	1	27	40	0	0	1	0	4	0	0	0	21	0	0	0	0	0	0	0	0	0	0	0	0	0	4
366	U1498A	5R	3W	1-3	37.76	37.78	M/P	0	1	0	0	4	0	0	0	0	0	2	0	0	18	0	0	1	24	39	0	0	0	0	5	0	0	0	21	0	4	0	0	0	0	0	0	0	0	1	0	0	2
366	U1498A	5R	3W	10-12	37.85	37.87	M	0	7	0	0	5	0	1	0	0	0	7	0	0	21	0	0	4	59	61	0	0	0	0	23	0	0	0	20	0	0	0	0	0	1	0	0	0	0	9	0	9	9
366	U1498A	5R	3W	23-25	37.98	38.00	G/M	0	1	0	0	1	0	0	0	0	0	8	0	0	32	0	2	5	30	57	0	0	0	0	21	0	0	0	22	0	0	0	0	0	0	0	0	0	0	15	0	4	19
366	U1498A	5R	3W	31-34	38.06	38.09	P	0	0	0	0	6	0	0	0	0	0	8	0	0	30	0	0	4	54	60	0	0	0	0	18	0	0	0	16	0	11	0	0	0	1	0	0	0	1	8	1	1	25
366	U1498A	5R	3W	50-52	38.25	38.27	G/M	0	1	0	0	2	0	1	1	0	0	5	1	0	58	0	0	3	23	62	0	0	0	0	7	0	0	0	24	0	8	0	0	0	0	0	0	0	0	2	0	3	6
366	U1498A	6R	CC W	8-10	45.48	45.50	M	0	4	0	0	7	0	0	0	2	0	20	0	2	41	0	0	5	57	63	0	0	0	0	17	0	0	0	13	0	0	0	0	0	0	2	0	1	0	36	4	3	12
366	U1498A	12R	CC W	4-10	103.84	103.90	M	0	0	0	1	8	3	0	0	0	0	12	0	0	47	0	1	0	0	44	1	0	0	0	0	3	42	0	0	88	10	0	0	1	0	3	0	0	3	12	0	0	0
366	U1498A	13R	2W	15-17	113.98	114.00	M	0	0	0	0	0	0	1	0	0	0	0	0	0	0	0	0	0	0	0	0	0	0	0	0	0	0	16	0	52	0	0	0	1	0	1	0	0	0	0	0	0	0
																samples excluded from cluster analysis
[truncated: 171 more columns]

## Sheet: SIMPER % 1-2
Taxon	Av. dissim	Contrib. %	Cumulative %	Cluster 1	Cluster 2
Globorotalia spp.	7.53	17.12	17.12	19.1	4.01
Globigerinoides conglobatus	6.755	15.36	32.48	14.9	1.42
Globigerinita glutinata	5.555	12.63	45.11	3.25	14.1
Globigerinoides ruber s.s.	4.724	10.74	55.85	13.1	21.4
Trilobatus spp.	3.918	8.908	64.76	11.9	18.3
Globigerinoides ruber s.l.	3.386	7.7	72.46	18.9	13.1
Globoturborotalita rubescens	2.828	6.431	78.89	3.71	9.04
Orbulina universa	1.869	4.25	83.14	1.99	4.12
Globigerinella siphonifera	1.301	2.958	86.1	4.32	3.77
Sphaeroidinella dehiscens	1.208	2.748	88.85	1.41	3.39					Distance/Similarity measure			Bray-Curtis
Globigerina bulloides	0.7805	1.775	90.62	3	2.1
Globoturborotalita spp.	0.6739	1.532	92.15	0	1.35
Pulleniatina obliquiloculata	0.4884	1.11	93.26	0.397	1.1					Overall average dissimilarity			0.4398
Candeina nitida	0.403	0.9164	94.18	0.316	0.914
Neogloboquadrina dutertrei	0.3744	0.8512	95.03	0.83	0.17
Globigerinella calida	0.3244	0.7376	95.77	0.649	0
Globigerinoides tenellus	0.252	0.5731	96.34	0.495	0.041
Globigerina spp.	0.2308	0.5247	96.87	0.0239	0.452
Globigerina falconensis	0.1967	0.4472	97.31	0.399	0.131
Globigerinoides spp.	0.1633	0.3712	97.68	0.327	0
Beella digitata	0.157	0.3571	98.04	0.314	0
Neogloboquadrina spp.	0.1348	0.3065	98.35	0	0.27
Globigerinella spp.	0.1084	0.2464	98.59	0.0506	0.196
Globoquadrina conglomerata	0.09214	0.2095	98.8	0.184	0
Globigerina cf. bulloides	0.08434	0.1918	98.99	0.0339	0.144
Pulleniatina finalis	0.08336	0.1895	99.18	0.0497	0.142
Neogloboquadrina incompta	0.04765	0.1083	99.29	0.0478	0.0562
Tenuitella spp.	0.04482	0.1019	99.39	0.0542	0.0408
Globigerinita parkerae	0.03629	0.08251	99.48	0.0726	0
Turborotalita quinqueloba	0.03577	0.08133	99.56	0.0715	0
Globoconella inflata	0.03091	0.07028	99.63	0.0239	0.0403
Globigerinita uvula	0.03002	0.06827	99.7	0.0269	0.0358
Orbulina suturalis	0.02729	0.06205	99.76	0.0258	0.0338
Hastigerina pelagica	0.0256	0.05821	99.82	0.0512	0
Globigerina cf. falconensis	0.02182	0.04961	99.87	0.0258	0.0204
Globigerinella cf. siphonifera	0.02103	0.04781	99.91	0	0.0421
Dentigloborotalia anfracta	0.01451	0.033	99.95	0.029	0
Neogloboquadrina pachyderma	0.01194	0.02716	99.97	0.0239	0
Globorotaloides hexagonus	0.01106	0.02515	100	0	0.0221

## Sheet: SIMPER % 1a-1b 
Taxon	Av. dissim	Contrib. %	Cumulative %	Mean 1A	Mean 1B
Orbulina universa	2.701	11.81	11.81	0.26	0.0702
Globigerinoides conglobatus	2.665	11.65	23.46	0.533	0.346
Globigerinoides ruber s.s.	1.927	8.425	31.88	0.258	0.393
Globorotalia spp.	1.436	6.279	38.16	0.397	0.46
Globoquadrina conglomerata	1.034	4.519	42.68	0.0788	0.00664
Globigerinita glutinata	0.958	4.188	46.87	0.137	0.184
Globigerinella calida	0.9185	4.015	50.89	0.0959	0.0511
Globigerinoides ruber s.l.	0.8774	3.836	54.72	0.401	0.461
Globigerinoides tenellus	0.7905	3.456	58.18	0	0.0562
Globigerina bulloides	0.7722	3.376	61.55	0.138	0.179
Neogloboquadrina dutertrei	0.744	3.253	64.81	0.054	0.0855
Trilobatus spp.	0.7419	3.243	68.05	0.366	0.343
Beella digitata	0.6853	2.996	71.05	0.0453	0.0285
Sphaeroidinella dehiscens	0.6517	2.849	73.89	0.131	0.108
Globoturborotalita rubescens	0.6392	2.795	76.69	0.18	0.192
Globigerinoides spp.	0.6088	2.661	79.35	0.046	0.0394
Globigerinella siphonifera	0.5465	2.389	81.74	0.207	0.207
Candeina nitida	0.5276	2.307	84.05	0.0376	0.0439
Pulleniatina obliquiloculata	0.4984	2.179	86.22	0.0382	0.0575
Globigerina falconensis	0.4955	2.166	88.39	0.0454	0.0578
Turborotalita quinqueloba	0.3242	1.417	89.81	0.0187	0.0111
Hastigerina pelagica	0.3014	1.318	91.13	0.0193	0.00575
Pulleniatina finalis	0.3004	1.313	92.44	0.0193	0.00558
Orbulina suturalis	0.2741	1.198	93.64	0.0193	0
Globigerina cf. falconensis	0.2741	1.198	94.84	0.0193	0
Globigerinita parkerae	0.2395	1.047	95.88	0	0.0168
Tenuitella spp.	0.1659	0.7251	96.61	0	0.0119
Globigerinella spp.	0.161	0.7041	97.31	0	0.0115
Neogloboquadrina incompta	0.1105	0.4832	97.79	0	0.00789
Globigerina cf. bulloides	0.09917	0.4335	98.23	0	0.00664
Dentigloborotalia anfracta	0.08612	0.3765	98.6	0	0.00615
Globigerinita uvula	0.08474	0.3705	98.98	0	0.00592
Globoconella inflata	0.07812	0.3415	99.32	0	0.00558
Neogloboquadrina pachyderma	0.07812	0.3415	99.66	0	0.00558
Globigerina spp.	0.07812	0.3415	100	0	0.00558
Globoturborotaloides variabilis	0	0	100	0	0
Globoturborotalita spp.	0	0	100	0	0
Globoturborotalita woodi	0	0	100	0	0
Globoturborotalita nepenthes	0	0	100	0	0
Globoturborotalita decoraperta	0	0	100	0	0
Globoturborotalita apertura	0	0	100	0	0
Globigerinella cf. siphonifera	0	0	100	0	0
Sphaeroidinellopsis seminulina	0	0	100	0	0
Neogloboquadrina spp.	0	0	100	0	0
Neogloboquadrina acostaensis	0	0	100	0	0
Dentoglobigerina altispira	0	0	100	0	0

## Sheet: Cluster1
Expedition	Site/Hole	Core	Section	Interval	Average depth (mbsf)	Top depth (mbsf)	Bottom depth (mbsf)	Preservation	Beella digitata	Candeina nitida	Dentigloborotalia anfracta	Dentoglobigerina altispira	Globigerina bulloides	Globigerina cf. bulloides	Globigerina falconensis	Globigerina cf. falconensis	Globigerina spp.	Globigerinella calida	Globigerinella siphonifera	Globigerinella cf. siphonifera	Globigerinella spp.	Globigerinita glutinata	Globigerinita parkerae	Globigerinita uvula	Globigerinoides conglobatus	Globigerinoides ruber s.l.	Globigerinoides ruber s.s.	Globigerinoides spp.	Globigerinoides tenellus	Globoconella inflata	Globoquadrina conglomerata	Globorotalia spp.	Globoturborotalita apertura	Globoturborotalita decoraperta	Globoturborotalita nepenthes	Globoturborotalita rubescens	Globoturborotalita woodi	Globoturborotalita spp.	Globorotaloides hexagonus	Hastigerina pelagica	Neogloboquadrina acostaensis	Neogloboquadrina dutertrei	Neogloboquadrina incompta	Neogloboquadrina pachyderma	Neogloboquadrina spp.	Orbulina suturalis	Orbulina universa	Pulleniatina finalis	Pulleniatina obliquiloculata
366	U1498A	1R	1W	6-8	0.07	0.06	0.08	G/M	2.17391	0	0	0	2.48447	0	0.621118	0	0.310559	0.310559	4.34783	0	0	0.310559	0	0	11.8012	17.0807	14.2857	0	0	0.310559	0	31.9876	0	0	0	0.931677	0	0	0	0	0	3.41615	0.621118	0.310559	0	0	0.310559	0.310559	1.5528
366	U1498A	1R	1W	28-30	0.29	0.28	0.30	G/M	0.630915	1.26183	0	0	2.2082	0	0.630915	0	0	0.315457	5.99369	0	0	2.83912	0	0	13.8801	18.9274	17.3502	0.946372	0.946372	0	0	11.9874	0	0	0	3.47003	0	0	0	0	0	0.630915	0	0	0	0	0.315457	0	0.315457
366	U1498A	1R	1W	58-60	0.59	0.58	0.60	G	0	0.327869	0	0	4.59016	0	0.655738	0	0	3.27869	3.93443	0	0.327869	3.93443	0.327869	0	5.2459	27.2131	25.2459	0.327869	1.63934	0	0	8.85246	0	0	0	2.29508	0	0	0	0	0	0.983607	0	0	0	0	0.327869	0	0.327869
366	U1498A	1R	2W	2-4	1.53	1.52	1.54	G/M	0	0	0	0	1.76211	0.440529	0.440529	0	0	0	3.0837	0	0	1.76211	0	0	14.978	16.2996	8.81057	0	0	0	0.440529	34.3612	0	0	0	6.1674	0	0	0	0	0	0	0	0	0	0	1.32159	0	0
366	U1498A	1R	2W	59-61	2.10	2.09	2.11	G	0.319489	0.319489	0	0	2.23642	0	0.638978	0	0	0.638978	5.43131	0	0	2.8754	0	0	21.4058	16.9329	9.26518	0.638978	0	0	0.319489	13.4185	0	0	0	2.23642	0	0	0	0	0	0.638978	0	0	0	0	6.70927	0	0.319489
366	U1498A	1R	2W	89-91	2.40	2.39	2.41	G/M	0.628931	0.314465	0	0	0.628931	0	0.314465	0	0	1.57233	5.34591	0	0	2.51572	0	0	24.5283	14.1509	7.2327	0	0	0	0.628931	15.7233	0	0	0	3.14465	0	0	0	0	0	0	0	0	0	0	7.86164	0	0
366	U1498A	1R	3W	0-3	2.51	2.50	2.53	G	0	0	0	0	3.3557	0	0	0.33557	0	0.671141	2.34899	0	0	0.671141	0	0	31.8792	14.7651	3.69128	0.33557	0	0	1.00671	15.7718	0	0	0	4.36242	0	0	0	0.33557	0	0.671141	0	0	0	0.33557	5.36913	0.33557	0.33557
366	U1498A	1R	3W	29-31	2.80	2.79	2.81	G	0.330033	0.660066	0	0	4.9505	0	0.330033	0	0	0	3.30033	0	0.330033	4.29043	0	0	10.231	26.4026	15.1815	0.990099	0.990099	0	0	13.5314	0	0	0	3.30033	0	0	0	0.330033	0	0.330033	0	0	0	0	0	0	0.330033
366	U1498A	1R	3W	61-63	3.12	3.11	3.13	G	0	0	0	0	3.84615	0	0	0	0	0.34965	5.24476	0	0	4.1958	0.34965	0.34965	11.5385	25.5245	18.5315	0.699301	0	0	0	12.9371	0	0	0	4.1958	0	0	0	0	0	0.34965	0	0	0	0	0.34965	0	0.34965
366	U1498A	1R	4W	1-3	3.77	3.76	3.78	G	0	0	0.377358	0	4.90566	0	0.377358	0	0	0.377358	3.01887	0	0	4.90566	0	0	11.6981	17.3585	8.67925	0	1.88679	0	0	23.3962	0	0	0	6.03774	0	0	0	0	0	1.50943	0	0	0	0	0.754717	0	0.377358
366	U1498A	1R	4W	61-63	4.37	4.36	4.38	G/M	0	0.306748	0	0	3.37423	0	0	0	0	0.920245	3.06748	0	0	5.82822	0	0	14.4172	15.3374	14.7239	0.306748	0	0	0	20.8589	0	0	0	6.13497	0	0	0	0	0	0.613497	0	0	0	0	1.22699	0	0.613497
366	U1498A	1R	4W	120-122	4.96	4.95	4.97	G	0	0.645161	0	0	2.25806	0	0.645161	0	0	0	5.48387	0	0	5.16129	0	0	11.2903	18.7097	10.6452	0	0.967742	0	0	23.5484	0	0	0	3.54839	0	0	0	0	0	0.322581	0	0	0	0	0.322581	0	0.645161
366	U1498A	1R	4W	148-150	5.24	5.23	5.25	G	0	0.265957	0	0	2.39362	0	0.531915	0	0	0	5.58511	0	0	2.92553	0.265957	0	11.1702	16.7553	16.2234	0	0	0	0	21.5426	0	0	0	2.39362	0	0	0	0	0	1.32979	0	0	0	0	1.06383	0	0
								max	2.17391	1.26183	0.377358	0	4.9505	0.440529	0.655738	0.33557	0.310559	3.27869	5.99369	0	0.330033	5.82822	0.34965	0.34965	31.8792	27.2131	25.2459	0.990099	1.88679	0.310559	1.00671	34.3612	0	0	0	6.1674	0	0	0	0.33557	0	3.41615	0.621118	0.310559	0	0.33557	7.86164	0.33557	1.5528
								min	0	0	0	0	0.628931	0	0	0	0	0	2.34899	0	0	0.310559	0	0	5.2459	14.1509	3.69128	0	0	0	0	8.85246	0	0	0	0.931677	0	0	0	0	0	0	0	0	0	0	0	0	0
								average	0.314099	0.315507	0.0290276	0	2.99956	0.0338868	0.398939	0.0258131	0.0238892	0.6488	4.32202	0	0.0506078	3.24734	0.0725751	0.0268962	14.928	18.8814	13.0666	0.326534	0.494642	0.0238892	0.184282	19.0705	0	0	0	3.70912	0	0	0	0.0512003	0	0.830444	0.0477783	0.0238892	0	0.0258131	1.99487	0.0497023	0.397452
								st.dev	0.60882	0.367803	0.10466	0	1.30689	0.122181	0.257647	0.0930705	0.0861336	0.909027	1.25044	0	0.123533	1.68189	0.139048	0.0969756	7.05743	4.49605	5.73606	0.376532	0.69995	0.0861336	0.32451	7.77625	0	0	0	1.63798	0	0	0	0.124983	0	0.898489	0.172267	0.0861336	0	0.0930705	2.72942	0.121429	0.402644
[truncated: 5 more columns]

## Sheet: Cluster2
Expedition	Site/Hole	Core	Section	Interval	Average depth (mbsf)	Top depth (mbsf)	Bottom depth (mbsf)	Preservation	Beella digitata	Candeina nitida	Dentigloborotalia anfracta	Dentoglobigerina altispira	Globigerina bulloides	Globigerina cf. bulloides	Globigerina falconensis	Globigerina cf. falconensis	Globigerina spp.	Globigerinella calida	Globigerinella siphonifera	Globigerinella cf. siphonifera	Globigerinella spp.	Globigerinita glutinata	Globigerinita parkerae	Globigerinita uvula	Globigerinoides conglobatus	Globigerinoides ruber s.l.	Globigerinoides ruber s.s.	Globigerinoides spp.	Globigerinoides tenellus	Globoconella inflata	Globoquadrina conglomerata	Globorotalia spp.	Globoturborotalita apertura	Globoturborotalita decoraperta	Globoturborotalita nepenthes	Globoturborotalita rubescens	Globoturborotalita woodi	Globoturborotalita spp.	Globorotaloides hexagonus	Hastigerina pelagica	Neogloboquadrina acostaensis	Neogloboquadrina dutertrei	Neogloboquadrina incompta	Neogloboquadrina pachyderma	Neogloboquadrina spp.	Orbulina suturalis	Orbulina universa	Pulleniatina finalis	Pulleniatina obliquiloculata
366	U1498A	4R	1W	17-19	25.98	25.97	25.99	M/P	0	1.2987	0	0	2.1645	0	0.865801	0	0.865801	0	4.329	0.4329	0	13.8528	0	0	2.5974	11.2554	12.5541	0	0	0	0	0.865801	0	0	0	11.6883	0	5.19481	0	0	0	0.4329	0	0	0	0	3.4632	0	0.4329
366	U1498A	4R	1W	45-47	26.26	26.25	26.27	M	0	2	0	0	3.5	0	0	0	2.5	0	5	0	1	22	0	0	1	7.5	14.5	0	0	0	0	3.5	0	0	0	9.5	0	2.5	0	0	0	1	0.5	0	0	0	2.5	0	2
366	U1498A	4R	1W	82-84	26.63	26.62	26.64	M/P	0	1.08303	0	0	2.16606	0	0	0	2.16606	0	1.44404	0	0.361011	19.1336	0	0	1.80505	13.3574	26.7148	0	0	0	0	3.61011	0	0	0	10.1083	0	0	0	0	0	0	0	0	0	0	2.16606	0.361011	0.361011
366	U1498A	4R	1W	120-123	27.01	27.00	27.03	M	0	0.711744	0	0	0.711744	0.355872	0	0	0	0	2.13523	0	0	17.0819	0	0	1.06762	12.0996	15.6584	0	0	0	0	7.11744	0	0	0	3.91459	0	0	0	0	0	0.355872	0	0	0	0.355872	5.69395	0	0.711744
366	U1498A	4R	1W	147-149	27.28	27.27	27.29	M	0	0.819672	0	0	1.22951	0	0	0	0	0	3.27869	0	0	14.3443	0	0	2.86885	11.0656	18.4426	0	0.819672	0	0	2.86885	0	0	0	7.37705	0	0	0	0	0	0	0	0	0	0	8.19672	0	0.409836
366	U1498A	4R	2W	46-48	27.78	27.77	27.79	M	0	0.8	0	0	2.4	0.8	0	0	2	0	14.4	0	0.4	6.4	0	0	0	8.4	19.6	0	0	0	0	3.2	0	0	0	2.4	0	0	0	0	0	0.4	0	0	3.6	0	16	0.4	1.6
366	U1498A	4R	2W	70-72	28.02	28.01	28.03	M	0	2.76817	0	0	2.07612	1.7301	0	0	0	0	8.65052	0	1.03806	7.95848	0	0	1.38408	13.4948	29.4118	0	0	0	0	2.42215	0	0	0	5.53633	0	0	0	0	0	0	0	0	1.03806	0	6.92042	0	1.7301
366	U1498A	4R	3W	7-9	28.31	28.30	28.32	M	0	0.507614	0	0	2.53807	0	0	0	0	0	6.09137	0	0.507614	22.8426	0	0	0	17.2589	21.8274	0	0	0	0	4.06091	0	0	0	8.62944	0	0	0	0	0	0	0	0	0	0	2.53807	0.507614	0
366	U1498A	4R	3W	18-20	28.42	28.41	28.43	G/M	0	0	0	0	1.76991	0	0	0	0.884956	0	1.76991	0	0	15.9292	0	0	3.09735	8.84956	12.8319	0	0	0	0	3.9823	0	0	0	12.3894	0	3.9823	0.442478	0	0	0	0	0	0.442478	0	2.65487	0	0.442478
366	U1498A	4R	CC W	6-8	29.75	29.74	29.76	M	0	2.12766	0	0	2.65957	0	0	0	0	0	2.12766	0	0	15.4255	0	0	1.06383	10.1064	19.1489	0	0	0	0	3.19149	0	0	0	13.8298	0	0	0	0	0	0.531915	0	0	0	0	2.12766	0	1.59574
366	U1498A	4R	CC W	25-27	29.94	29.93	29.95	M	0	0	0	0	4.58015	0	0	0	0	0	4.58015	0	0	24.4275	0	0	1.52672	7.63359	23.6641	0	0	0	0	3.05344	0	0	0	13.7405	0	0	0	0	0	0	0	0	0	0	2.29008	0	0
366	U1498A	5R	1W	31-33	35.92	35.91	35.93	M	0	0	0	0	0	0	0	0	0	0	1.0989	0	0	1.0989	0	0	2.1978	15.3846	28.5714	0	0	0	0	2.1978	0	0	0	4.3956	0	0	0	0	0	0	0	0	0	0	1.0989	0	5.49451
366	U1498A	5R	2W	6-8	36.38	36.37	36.39	M	0	0.990099	0	0	4.9505	0	0.990099	0	0	0	2.9703	0	0	11.8812	0	0	0.990099	12.8713	20.7921	0	0	0	0	3.9604	0	0	0	12.8713	0	5.94059	0	0	0	0	0	0	0	0	2.9703	0	0
366	U1498A	5R	2W	36-38	36.68	36.67	36.69	G/M	0	0	0	0	1.6129	0	0	0	0	0	0	0	0	13.7097	0	0	0.806452	21.7742	32.2581	0	0	0.806452	0	3.22581	0	0	0	16.9355	0	0	0	0	0	0	0	0	0	0	0	0	0
366	U1498A	5R	3W	1-3	37.77	37.76	37.78	M/P	0	0.636943	0	0	2.54777	0	0	0	0	0	1.27389	0	0	11.465	0	0	0.636943	15.2866	24.8408	0	0	0	0	3.18471	0	0	0	13.3758	0	2.54777	0	0	0	0	0	0	0	0	0.636943	0	0
366	U1498A	5R	3W	10-12	37.86	37.85	37.87	M	0	2.52708	0	0	1.80505	0	0.361011	0	0	0	2.52708	0	0	7.58123	0	0	1.44404	21.2996	22.0217	0	0	0	0	8.30325	0	0	0	7.22022	0	0	0	0	0	0.361011	0	0	0	0	3.2491	0	3.2491
366	U1498A	5R	3W	23-25	37.99	37.98	38.00	G/M	0	0.358423	0	0	0.358423	0	0	0	0	0	2.86738	0	0	11.4695	0	0.716846	1.79211	10.7527	20.4301	0	0	0	0	7.52688	0	0	0	7.8853	0	0	0	0	0	0	0	0	0	0	5.37634	0	1.43369
366	U1498A	5R	3W	31-34	38.07	38.06	38.09	P	0	0	0	0	1.92308	0	0	0	0	0	2.5641	0	0	9.61538	0	0	1.28205	17.3077	19.2308	0	0	0	0	5.76923	0	0	0	5.12821	0	3.52564	0	0	0	0.320513	0	0	0	0.320513	2.5641	0.320513	0.320513
366	U1498A	5R	3W	50-52	38.26	38.25	38.27	G/M	0	0.408163	0	0	0.816327	0	0.408163	0.408163	0	0	2.04082	0.408163	0	23.6735	0	0	1.22449	9.38776	25.3061	0	0	0	0	2.85714	0	0	0	9.79592	0	3.26531	0	0	0	0	0	0	0	0	0.816327	0	1.22449
366	U1498A	6R	CC W	8-10	45.49	45.48	45.50	M	0	1.24611	0	0	2.18069	0	0	0	0.623053	0	6.23053	0	0.623053	12.7726	0	0	1.55763	17.757	19.6262	0	0	0	0	5.29595	0	0	0	4.04984	0	0	0	0	0	0	0.623053	0	0.311526	0	11.215	1.24611	0.934579
								max	0	2.76817	0	0	4.9505	1.7301	0.990099	0.408163	2.5	0	14.4	0.4329	1.03806	24.4275	0	0.716846	3.09735	21.7742	32.2581	0	0.819672	0.806452	0	8.30325	0	0	0	16.9355	0	5.94059	0.442478	0	0	1	0.623053	0	3.6	0.355872	16	1.24611	5.49451
								min	0	0	0	0	0	0	0	0	0	0	0	0	0	1.0989	0	0	0	7.5	12.5541	0	0	0	0	0.865801	0	0	0	2.4	0	0	0	0	0	0	0	0	0	0	0	0	0
								average	0	0.91417	0	0	2.09952	0.144299	0.131254	0.0204082	0.451994	0	3.76898	0.0420532	0.196487	14.1331	0	0.0358423	1.41713	13.1421	21.3716	0	0.0409836	0.0403226	0	4.00968	0	0	0	9.03857	0	1.34782	0.0221239	0	0	0.170111	0.0561526	0	0.269603	0.0338192	4.1239	0.141762	1.09703
								st.dev	0	0.859351	0	0	1.24156	0.41949	0.297559	0.0912681	0.820039	0	3.25078	0.129499	0.343483	6.18115	0	0.160292	0.824449	4.27721	5.3949	0	0.183284	0.180328	0	1.88471	0	0	0	4.05876	0	2.02142	0.0989411	0	0	0.27254	0.173983	0	0.823238	0.104251	3.92347	0.307928	1.34742
[truncated: 5 more columns]

## Sheet: Clusters
				max			min			average			st.dev
Taxon				Cluster 1	Cluster 2		Cluster 1	Cluster 2		Cluster 1	Cluster 2		Cluster 1	Cluster 2
Beella digitata				2.17391	0		0	0		0.314099	0		0.60882	0
Candeina nitida				1.26183	2.76817		0	0		0.315507	0.91417		0.367803	0.859351
Dentigloborotalia anfracta				0.377358	0		0	0		0.0290276	0		0.10466	0
Dentoglobigerina altispira				0	0		0	0		0	0		0	0
Globigerina bulloides				4.9505	4.9505		0.628931	0		2.99956	2.09952		1.30689	1.24156
Globigerina cf. bulloides				0.440529	1.7301		0	0		0.0338868	0.144299		0.122181	0.41949
Globigerina falconensis				0.655738	0.990099		0	0		0.398939	0.131254		0.257647	0.297559
Globigerina cf. falconensis				0.33557	0.408163		0	0		0.0258131	0.0204082		0.0930705	0.0912681
Globigerina spp.				0.310559	2.5		0	0		0.0238892	0.451994		0.0861336	0.820039
Globigerinella calida				3.27869	0		0	0		0.6488	0		0.909027	0
Globigerinella siphonifera				5.99369	14.4		2.34899	0		4.32202	3.76898		1.25044	3.25078
Globigerinella cf. siphonifera				0	0.4329		0	0		0	0.0420532		0	0.129499
Globigerinella spp.				0.330033	1.03806		0	0		0.0506078	0.196487		0.123533	0.343483
Globigerinita glutinata				5.82822	24.4275		0.310559	1.0989		3.24734	14.1331		1.68189	6.18115
Globigerinita parkerae				0.34965	0		0	0		0.0725751	0		0.139048	0
Globigerinita uvula				0.34965	0.716846		0	0		0.0268962	0.0358423		0.0969756	0.160292
Globigerinoides conglobatus				31.8792	3.09735		5.2459	0		14.928	1.41713		7.05743	0.824449
Globigerinoides ruber s.l.				27.2131	21.7742		14.1509	7.5		18.8814	13.1421		4.49605	4.27721
Globigerinoides ruber s.s.				25.2459	32.2581		3.69128	12.5541		13.0666	21.3716		5.73606	5.3949
Globigerinoides spp.				0.990099	0		0	0		0.326534	0		0.376532	0
Globigerinoides tenellus				1.88679	0.819672		0	0		0.494642	0.0409836		0.69995	0.183284
Globoconella inflata				0.310559	0.806452		0	0		0.0238892	0.0403226		0.0861336	0.180328
Globoquadrina conglomerata				1.00671	0		0	0		0.184282	0		0.32451	0
Globorotalia spp.				34.3612	8.30325		8.85246	0.865801		19.0705	4.00968		7.77625	1.88471
Globoturborotalita apertura				0	0		0	0		0	0		0	0
Globoturborotalita decoraperta				0	0		0	0		0	0		0	0
Globoturborotalita nepenthes				0	0		0	0		0	0		0	0
Globoturborotalita rubescens				6.1674	16.9355		0.931677	2.4		3.70912	9.03857		1.63798	4.05876
Globoturborotalita woodi				0	0		0	0		0	0		0	0
Globoturborotalita spp.				0	5.94059		0	0		0	1.34782		0	2.02142
Globorotaloides hexagonus				0	0.442478		0	0		0	0.0221239		0	0.0989411
Hastigerina pelagica				0.33557	0		0	0		0.0512003	0		0.124983	0
Neogloboquadrina acostaensis				0	0		0	0		0	0		0	0
Neogloboquadrina dutertrei				3.41615	1		0	0		0.830444	0.170111		0.898489	0.27254
Neogloboquadrina incompta				0.621118	0.623053		0	0		0.0477783	0.0561526		0.172267	0.173983
Neogloboquadrina pachyderma				0.310559	0		0	0		0.0238892	0		0.0861336	0
Neogloboquadrina spp.				0	3.6		0	0		0	0.269603		0	0.823238
Orbulina suturalis				0.33557	0.355872		0	0		0.0258131	0.0338192		0.0930705	0.104251
Orbulina universa				7.86164	16		0	0		1.99487	4.1239		2.72942	3.92347
Pulleniatina finalis				0.33557	1.24611		0	0		0.0497023	0.141762		0.121429	0.307928
Pulleniatina obliquiloculata				1.5528	5.49451		0	0		0.397452	1.09703		0.402644	1.34742
Sphaeroidinella dehiscens				3.02013	11.3879		0.327869	0.722022		1.40628	3.39086		0.89026	2.80511
Sphaeroidinellopsis seminulina				0	0		0	0		0	0		0	0
Tenuitella spp.				0.377358	0.816327		0	0		0.0542483	0.0408163		0.132803	0.182536
Trilobatus spp.				16.4894	32.967		4.65839	5.64516		11.8528	18.3075		3.2963	6.86251
Turborotalita quinqueloba				0.34965	0		0	0		0.0715441	0		0.137033	0

## Sheet: depth habitat
Expedition	Site/Hole	Core	Section	Interval	Top depth (mbsf)	Bottom depth (mbsf)	Preservation	Beella digitata	Candeina nitida	Dentigloborotalia anfracta	Globigerina bulloides	Globigerina cf. bulloides	Globigerina falconensis	Globigerina cf. falconensis	Globigerina spp.	Globigerinella calida	Globigerinella siphonifera	Globigerinella cf. siphonifera	Globigerinella spp.	Globigerinita glutinata	Globigerinita parkerae	Globigerinita uvula	Globigerinoides conglobatus	Globigerinoides ruber s.l.	Globigerinoides ruber s.s.	Globigerinoides spp.	Globigerinoides tenellus	Globoconella inflata	Globoquadrina conglomerata	Globorotalia spp.	Globoturborotalita rubescens	Globoturborotalita spp.	Globorotaloides hexagonus	Hastigerina pelagica	Neogloboquadrina dutertrei	Neogloboquadrina incompta	Neogloboquadrina pachyderma	Neogloboquadrina spp.	Orbulina suturalis	Orbulina universa	Pulleniatina finalis	Pulleniatina obliquiloculata	Sphaeroidinella dehiscens	Tenuitella spp.	Trilobatus spp.	Turborotalita quinqueloba	TOT


366	U1498A	1R	1W	6-8	0.06	0.08	G/M	7	0	0	8	0	2	0	1	1	14	0	0	1	0	0	38	55	46	0	0	1	0	103	3	0	0	0	11	2	1	0	0	1	1	5	6	0	15	0	322		CLUSTER 1
366	U1498A	1R	1W	28-30	0.28	0.30	G/M	2	4	0	7	0	2	0	0	1	19	0	0	9	0	0	44	60	55	3	3	0	0	38	11	0	0	0	2	0	0	0	0	1	0	1	3	0	52	0	317
366	U1498A	1R	1W	58-60	0.58	0.60	G	0	1	0	14	0	2	0	0	10	12	0	1	12	1	0	16	83	77	1	5	0	0	27	7	0	0	0	3	0	0	0	0	1	0	1	1	1	29	0	305
366	U1498A	1R	2W	2-4	1.52	1.54	G/M	0	0	0	4	1	1	0	0	0	7	0	0	4	0	0	34	37	20	0	0	0	1	78	14	0	0	0	0	0	0	0	0	3	0	0	2	0	21	0	227
366	U1498A	1R	2W	59-61	2.09	2.11	G	1	1	0	7	0	2	0	0	2	17	0	0	9	0	0	67	53	29	2	0	0	1	42	7	0	0	0	2	0	0	0	0	21	0	1	2	0	47	0	313
366	U1498A	1R	2W	89-91	2.39	2.41	G/M	2	1	0	2	0	1	0	0	5	17	0	0	8	0	0	78	45	23	0	0	0	2	50	10	0	0	0	0	0	0	0	0	25	0	0	6	0	42	1	318
366	U1498A	1R	3W	0-3	2.5	2.53	G	0	0	0	10	0	0	1	0	2	7	0	0	2	0	0	95	44	11	1	0	0	3	47	13	0	0	1	2	0	0	0	1	16	1	1	9	0	31	0	298
366	U1498A	1R	3W	29-31	2.79	2.81	G	1	2	0	15	0	1	0	0	0	10	0	1	13	0	0	31	80	46	3	3	0	0	41	10	0	0	1	1	0	0	0	0	0	0	1	2	0	41	0	303
366	U1498A	1R	3W	61-63	3.11	3.13	G	0	0	0	11	0	0	0	0	1	15	0	0	12	1	1	33	73	53	2	0	0	0	37	12	0	0	0	1	0	0	0	0	1	0	1	2	0	29	1	286
366	U1498A	1R	4W	1-3	3.76	3.78	G	0	0	1	13	0	1	0	0	1	8	0	0	13	0	0	31	46	23	0	5	0	0	62	16	0	0	0	4	0	0	0	0	2	0	1	4	1	33	0	265
366	U1498A	1R	4W	61-63	4.36	4.38	G/M	0	1	0	11	0	0	0	0	3	10	0	0	19	0	0	47	50	48	1	0	0	0	68	20	0	0	0	2	0	0	0	0	4	0	2	7	0	33	0	326
366	U1498A	1R	4W	120-122	4.95	4.97	G	0	2	0	7	0	2	0	0	0	17	0	0	16	0	0	35	58	33	0	3	0	0	73	11	0	0	0	1	0	0	0	0	1	0	2	9	0	40	0	310
366	U1498A	1R	4W	148-150	5.23	5.25	G	0	1	0	9	0	2	0	0	0	21	0	0	11	1	0	42	63	61	0	0	0	0	81	9	0	0	0	5	0	0	0	0	4	0	0	3	0	62	1	376
366	U1498A	4R	1W	17-19	25.97	25.99	M/P	0	3	0	5	0	2	0	2	0	10	1	0	32	0	0	6	26	29	0	0	0	0	2	27	12	0	0	1	0	0	0	0	8	0	1	2	0	62	0	231		CLUSTER2
366	U1498A	4R	1W	45-47	26.25	26.27	M	0	4	0	7	0	0	0	5	0	10	0	2	44	0	0	2	15	29	0	0	0	0	7	19	5	0	0	2	1	0	0	0	5	0	4	2	0	37	0	200
366	U1498A	4R	1W	82-84	26.62	26.64	M/P	0	3	0	6	0	0	0	6	0	4	0	1	53	0	0	5	37	74	0	0	0	0	10	28	0	0	0	0	0	0	0	0	6	1	1	2	0	40	0	277
366	U1498A	4R	1W	120-123	27.00	27.03	M	0	2	0	2	1	0	0	0	0	6	0	0	48	0	0	3	34	44	0	0	0	0	20	11	0	0	0	1	0	0	0	1	16	0	2	32	0	58	0	281
366	U1498A	4R	1W	147-149	27.27	27.29	M	0	2	0	3	0	0	0	0	0	8	0	0	35	0	0	7	27	45	0	2	0	0	7	18	0	0	0	0	0	0	0	0	20	0	1	7	0	62	0	244
366	U1498A	4R	2W	46-48	27.77	27.79	M	0	2	0	6	2	0	0	5	0	36	0	1	16	0	0	0	21	49	0	0	0	0	8	6	0	0	0	1	0	0	9	0	40	1	4	3	0	40	0	250
366	U1498A	4R	2W	70-72	28.01	28.03	M	0	8	0	6	5	0	0	0	0	25	0	3	23	0	0	4	39	85	0	0	0	0	7	16	0	0	0	0	0	0	3	0	20	0	5	5	0	35	0	289
366	U1498A	4R	3W	7-9	28.30	28.32	M	0	1	0	5	0	0	0	0	0	12	0	1	45	0	0	0	34	43	0	0	0	0	8	17	0	0	0	0	0	0	0	0	5	1	0	3	0	22	0	197
366	U1498A	4R	3W	18-20	28.41	28.43	G/M	0	0	0	4	0	0	0	2	0	4	0	0	36	0	0	7	20	29	0	0	0	0	9	28	9	1	0	0	0	0	1	0	6	0	1	10	0	59	0	226
366	U1498A	4R	CC W	6-8	29.74	29.76	M	0	4	0	5	0	0	0	0	0	4	0	0	29	0	0	2	19	36	0	0	0	0	6	26	0	0	0	1	0	0	0	0	4	0	3	4	0	45	0	188
366	U1498A	4R	CC W	25-27	29.93	29.95	M	0	0	0	6	0	0	0	0	0	6	0	0	32	0	0	2	10	31	0	0	0	0	4	18	0	0	0	0	0	0	0	0	3	0	0	1	0	18	0	131
366	U1498A	5R	1W	31-33	35.91	35.93	M	0	0	0	0	0	0	0	0	0	1	0	0	1	0	0	2	14	26	0	0	0	0	2	4	0	0	0	0	0	0	0	0	1	0	5	5	0	30	0	91
366	U1498A	5R	2W	6-8	36.37	36.39	M	0	1	0	5	0	1	0	0	0	3	0	0	12	0	0	1	13	21	0	0	0	0	4	13	6	0	0	0	0	0	0	0	3	0	0	5	0	13	0	101
366	U1498A	5R	2W	36-38	36.67	36.69	G/M	0	0	0	2	0	0	0	0	0	0	0	0	17	0	0	1	27	40	0	0	1	0	4	21	0	0	0	0	0	0	0	0	0	0	0	4	0	7	0	124
366	U1498A	5R	3W	1-3	37.76	37.78	M/P	0	1	0	4	0	0	0	0	0	2	0	0	18	0	0	1	24	39	0	0	0	0	5	21	4	0	0	0	0	0	0	0	1	0	0	2	0	35	0	157
366	U1498A	5R	3W	10-12	37.85	37.87	M	0	7	0	5	0	1	0	0	0	7	0	0	21	0	0	4	59	61	0	0	0	0	23	20	0	0	0	1	0	0	0	0	9	0	9	9	0	41	0	277
366	U1498A	5R	3W	23-25	37.98	38.00	G/M	0	1	0	1	0	0	0	0	0	8	0	0	32	0	2	5	30	57	0	0	0	0	21	22	0	0	0	0	0	0	0	0	15	0	4	19	0	62	0	279
366	U1498A	5R	3W	31-34	38.06	38.09	P	0	0	0	6	0	0	0	0	0	8	0	0	30	0	0	4	54	60	0	0	0	0	18	16	11	0	0	1	0	0	0	1	8	1	1	25	0	68	0	312
366	U1498A	5R	3W	50-52	38.25	38.27	G/M	0	1	0	2	0	1	1	0	0	5	1	0	58	0	0	3	23	62	0	0	0	0	7	24	8	0	0	0	0	0	0	0	2	0	3	6	2	36	0	245
366	U1498A	6R	CC W	8-10	45.48	45.50	M	0	4	0	7	0	0	0	2	0	20	0	2	41	0	0	5	57	63	0	0	0	0	17	13	0	0	0	0	2	0	1	0	36	4	3	12	0	32	0	321
					Legend
						mixed layer
						thermocline
						both depth habitat possible
[truncated: 7 more columns]
