# Supplementary material for: Foraminifera assemblages from Fantangisña serpentinite mud seamount in the NW Pacific Ocean during the Pleistocene (IODP Expedition 366)
Source: J Quat Sci. 2023 May 30;38(7):1103–27. doi: 10.1002/jqs.3532 (PMC10947277; doi:10.1002/jqs.3532)
Supplement: Supplementary file 9 — Supporting information. [file JQS-38-1103-s002.xlsx]

## Sheet: diversity indices
average depth (mbsf)	0.07	0.29	0.59	1.53	2.1	2.4	2.51	2.8	3.12	3.77	4.37	4.96	5.24	25.98	26.26	26.63	27.01	27.28	27.78	28.02	28.31	28.42	29.75	29.94	35.92	36.38	36.68	37.77	37.86	37.99	38.07	38.26	45.49	103.87	113.99
Taxa_S	27	26	26	21	26	24	28	25	26	26	24	24	25	21	23	20	23	18	22	18	16	22	19	14	14	17	13	16	20	20	20	24	25	20	6
Dominance_D	0.09096	0.1072	0.155	0.09251	0.106	0.1106	0.142	0.1215	0.1264	0.07996	0.09072	0.08863	0.09352	0.1001	0.1094	0.148	0.1122	0.1138	0.1121	0.1349	0.1448	0.09723	0.1203	0.1544	0.1663	0.1034	0.1959	0.1392	0.1234	0.1178	0.1186	0.1524	0.1116	0.1462	0.3754
Shannon_H	2.696	2.597	2.373	2.6	2.596	2.575	2.528	2.535	2.506	2.79	2.668	2.693	2.663	2.545	2.575	2.263	2.452	2.402	2.493	2.395	2.22	2.586	2.386	2.133	2.107	2.5	1.919	2.218	2.426	2.419	2.42	2.298	2.53	2.245	1.117
Evenness_e^H/S	0.5491	0.5164	0.4128	0.641	0.5159	0.5472	0.4476	0.5046	0.4712	0.6263	0.6005	0.6155	0.5733	0.6067	0.5707	0.4804	0.505	0.6139	0.5499	0.6093	0.5752	0.6037	0.5724	0.6029	0.5874	0.7169	0.524	0.5743	0.5656	0.5618	0.5624	0.4147	0.5024	0.4719	0.5092
Fisher_alpha	7.017	6.707	6.795	5.648	6.736	6.022	7.572	6.462	6.949	7.142	5.974	6.073	6.025	5.613	6.71	4.947	5.929	4.483	5.814	4.252	4.114	6.026	5.277	3.97	4.621	5.853	3.66	4.457	4.947	4.935	4.766	6.589	6.338	4.716	1.303

## Sheet: average
average values
indices	pelagic deposits	serpentinite mud deposits	forearc deposits
Dominance_D	0.11	0.13	0.26
Shannon_H	2.6	2.36	1.68
Evenness_e^H/S	0.54	0.56	0.49
Fisher_alpha	6.55	5.17	3.01
min and max number of taxa
min		max
6		28
