# Supplementary material for: Foraminifera assemblages from Fantangisña serpentinite mud seamount in the NW Pacific Ocean during the Pleistocene (IODP Expedition 366)
Source: J Quat Sci. 2023 May 30;38(7):1103–27. doi: 10.1002/jqs.3532 (PMC10947277; doi:10.1002/jqs.3532)
Supplement: Supplementary file 10 — Supporting information. [file JQS-38-1103-s010.xlsx]

## Sheet: dataset
Expedition	Site/Hole	Core	Section	Interval	Top depth (mbsf)	Bottom depth (mbsf)	Alabaminella weddellensis	Ammobaculites agglutinans	Ammodiscus sp.	Ammodiscus tenuis	Ammoglobigerina spp.	Bolivina sp.	Bulimina striata	Buzasina galeata	Buzasina ringens	Cibicides pachyderma	Cibicides refulgens	Cibicides sp.	Cibicidoides cf. mundulus	Cibicidoides mundulus	Cibicidoides sp.	Cibicidoides variabilis	Cibicidoides wuellerstorfi	Cribrostomoides jeffreysii	Cribrostomoides sphaerilocula	Cribrostomoides subglobosus	Cyclammina cancellata	Cyclammina sp.	Cyclammina trullissata	Cystammina pauciloculata	Discammina compressa	Discorbinella bertheloti	Eggerella bradyi	Ehrenbergina trigona	Ehrenbergina spp.	Epistominella exigua	Evolutinella sp.	Favocassidulina favus	Fissurina circularis	Fissurina formosa	Fissurina orbignyana	Fissurina sp. 1	Fissurina sp. 2	Francuscia extensa	Globobulimina pyrula	Globocassidulina crassa	Globocassidulina sp.	Globocassidulina subglobosa	Glomospira sp.
366	U1498A	1R	1W	6-8	0.06	0.08	0	0	0	0	1	1	1	0	1	5	0	1	0	1	0	0	4	0	0	2	0	0	3	0	0	0	4	5	0	15	0	1	0	0	2	0	0	1	0	1	0	23	0
366	U1498A	1R	1W	28-30	0.28	0.3	0	0	1	0	4	0	0	0	0	0	0	0	0	0	0	0	1	0	0	3	0	0	2	1	0	0	0	0	1	4	0	0	0	0	1	0	0	0	0	2	0	13	0
366	U1498A	1R	1W	58-60	0.58	0.6	0	1	0	0	0	1	0	1	0	0	0	0	0	0	1	0	0	1	0	2	0	0	2	1	0	0	0	0	0	4	2	0	0	0	0	1	0	0	0	2	0	12	0
366	U1498A	1R	2W	2-4	1.52	1.54	0	0	0	0	0	0	0	0	0	2	0	0	0	0	0	0	3	0	0	1	0	0	0	0	0	0	2	2	0	2	0	0	0	0	0	0	0	0	0	1	0	11	0
366	U1498A	1R	2W	59-61	2.09	2.11	0	0	0	0	0	0	0	0	0	0	0	0	0	0	0	0	0	0	0	1	0	0	0	0	0	0	0	1	0	1	0	0	0	0	0	0	0	0	0	0	0	4	0
366	U1498A	1R	2W	89-91	2.39	2.41	0	0	0	0	0	0	0	0	0	0	0	0	0	0	0	0	0	0	0	0	0	0	0	0	0	0	0	0	0	1	0	0	0	0	0	0	1	0	0	0	0	1	0
366	U1498A	1R	3W	0-3	2.5	2.53	0	0	0	0	0	0	0	0	0	0	0	0	0	1	0	0	3	0	0	2	0	0	0	0	0	0	0	0	0	2	0	0	0	0	0	0	0	0	0	0	1	12	0
366	U1498A	1R	3W	29-31	2.79	2.81	0	0	1	0	0	0	0	0	0	0	0	0	0	0	0	0	2	0	0	2	0	0	0	1	0	0	0	0	1	6	0	0	0	0	0	0	0	0	0	0	1	6	0
366	U1498A	1R	3W	61-63	3.11	3.13	0	0	0	0	1	0	0	0	0	0	0	0	0	1	0	2	0	0	1	1	0	0	0	1	0	0	0	0	0	2	3	0	1	0	0	0	0	0	0	1	0	6	0
366	U1498A	1R	4W	1-3	3.76	3.78	0	0	0	0	1	1	0	0	0	0	0	0	0	0	0	0	3	0	1	1	0	0	1	1	0	0	0	1	0	3	0	0	0	0	0	0	0	0	0	0	1	19	0
366	U1498A	1R	4W	61-63	4.36	4.38	0	0	0	0	0	0	0	0	0	0	0	0	0	0	0	0	5	0	0	1	0	0	0	1	0	0	0	3	0	4	0	1	1	0	0	0	0	0	0	1	0	15	0
366	U1498A	1R	4W	120-122	4.95	4.97	2	0	0	0	2	0	0	0	0	0	0	0	0	0	0	0	2	0	0	2	0	0	1	0	2	0	0	0	0	4	0	0	1	0	0	0	0	0	0	0	0	14	0
366	U1498A	1R	4W	148-150	5.23	5.25	1	0	0	1	2	0	1	0	0	0	0	0	1	0	0	0	1	0	0	2	0	0	0	1	0	0	1	0	0	3	0	0	0	1	0	0	0	0	0	0	0	5	0
366	U1498A	4R	1W	17-19	25.97	25.99	0	0	0	0	0	0	0	0	0	0	0	0	0	0	0	0	0	0	0	0	0	0	0	0	0	0	0	0	0	0	0	0	0	0	0	0	0	0	0	0	0	1	0
366	U1498A	4R	1W	45-47	26.25	26.27
366	U1498A	4R	1W	82-84	26.62	26.64	0	0	0	0	0	0	0	0	0	0	0	0	0	0	0	0	0	0	0	0	0	0	0	0	0	0	0	0	0	0	0	0	0	0	0	0	0	0	0	0	0	0	0
366	U1498A	4R	1W	120-123	27	27.03	0	0	0	0	0	0	0	0	0	0	0	0	0	0	0	0	4	0	0	0	0	0	0	0	0	0	0	0	0	0	0	0	0	0	0	0	0	0	0	0	0	1	0
366	U1498A	4R	1W	147-149	27.27	27.29	0	0	0	0	0	0	0	0	0	0	0	0	0	0	0	0	0	0	0	0	0	0	0	0	0	0	0	0	0	0	0	0	0	0	0	0	0	0	0	0	0	0	0
366	U1498A	4R	2W	46-48	27.77	27.79
366	U1498A	4R	2W	70-72	28.01	28.03
366	U1498A	4R	3W	7-9	28.3	28.32
366	U1498A	4R	3W	18-20	28.41	28.43	0	0	0	0	0	0	0	0	0	0	0	0	0	0	0	0	0	0	0	0	0	0	0	0	0	0	0	0	0	0	0	0	0	0	0	0	0	0	0	0	0	0	0
366	U1498A	4R	CC W	6-8	29.74	29.76
366	U1498A	4R	CC W	25-27	29.93	29.95
366	U1498A	5R	1W	31-33	35.91	35.93	0	0	0	0	0	0	0	0	0	0	0	0	0	0	0	0	0	0	0	0	0	0	0	0	0	0	0	0	0	0	0	0	0	0	0	0	0	0	0	0	0	0	0
366	U1498A	5R	2W	6-8	36.37	36.39
366	U1498A	5R	2W	36-38	36.67	36.69	0	0	0	0	0	0	0	0	0	0	0	0	0	0	0	0	0	0	0	0	0	0	0	0	0	0	0	0	0	0	0	0	0	0	0	0	0	0	0	0	0	0	0
366	U1498A	5R	3W	1-3	37.76	37.78	0	0	0	0	0	0	0	0	0	0	0	0	0	0	0	0	0	0	0	0	0	0	0	0	0	0	0	0	0	0	0	0	0	0	0	0	0	0	0	0	0	0	0
366	U1498A	5R	3W	10-12	37.85	37.87	0	0	0	0	0	0	0	0	0	0	0	0	0	0	0	0	0	0	0	0	0	0	0	0	0	0	0	0	0	0	0	0	0	0	0	0	0	0	0	0	0	0	0
366	U1498A	5R	3W	23-25	37.98	38	0	0	0	0	0	0	0	0	0	0	0	0	0	0	0	0	0	0	0	0	0	0	0	0	0	0	0	0	0	0	0	0	0	0	0	0	0	0	0	0	0	0	0
366	U1498A	5R	3W	31-34	38.06	38.09	0	0	0	0	0	0	0	0	0	0	0	0	0	0	0	0	0	0	0	0	0	0	0	0	0	0	0	0	0	0	0	0	0	0	0	0	0	0	0	0	0	0	0
366	U1498A	5R	3W	50-52	38.25	38.27
366	U1498A	5R	CC W	6-8	38.38	38.4
366	U1498A	6R	CC W	1-3	45.41	45.43
366	U1498A	6R	CC W	8-10	45.48	45.5	0	0	0	0	0	0	0	0	0	0	0	0	0	0	0	0	0	0	0	0	0	0	0	0	0	0	0	0	0	0	0	0	0	0	0	0	0	0	0	0	0	0	0
366	U1498A	9R	CC W	15-19	74.75	74.79	0	0	0	0	0	0	0	0	0	0	1	0	0	0	0	0	0	0	0	1	0	1	0	0	0	0	0	0	0	0	0	0	0	0	0	0	0	0	0	0	0	1	0
366	U1498A	10R	CCW	0-5	84.3	84.35
366	U1498A	10R	CC W	11-15	84.41	84.45	0	0	0	0	0	0	0	0	0	0	0	0	0	1	0	0	2	0	0	0	0	0	0	0	0	0	0	0	0	0	0	0	0	0	0	0	0	0	0	0	0	4	0
366	U1498A	12R	CC W	4-10	103.84	103.9	0	0	0	0	0	0	0	0	0	0	0	0	0	0	0	0	0	0	0	0	0	0	0	0	0	1	0	0	0	0	0	0	0	0	0	0	0	0	0	0	0	0	0
366	U1498A	13R	1W	0-4	113.5	113.54
366	U1498A	13R	2W	15-17	113.98	114	0	0	0	0	0	0	0	0	0	0	0	0	0	3	0	0	0	0	0	0	1	0	0	0	0	0	0	0	0	5	0	0	0	0	0	0	0	0	1	0	0	27	0
366	U1498A	13R	2W	53-55	114.36	114.38	0	0	0	0	0	0	0	0	0	0	0	0	0	0	0	0	0	0	0	0	0	0	0	0	0	0	0	0	0	0	0	0	0	0	0	0	0	0	0	0	0	0	0
366	U1498A	13R	3W	16-18	114.76	114.78	0	0	0	0	0	0	0	0	0	0	0	0	0	1	0	0	0	0	0	0	1	0	0	0	0	0	0	0	0	0	0	0	0	0	0	0	0	0	0	0	0	4	0
366	U1498A	13R	CC W	15-17	115.28	115.3	0	0	0	0	0	0	0	0	0	0	0	0	0	1	0	0	0	0	0	0	0	0	0	0	0	0	0	0	0	1	0	0	0	0	0	0	0	0	0	0	0	6	0
366	U1498A	15R	2W	23-25	134.13	134.15
366	U1498A	16R	CC W	4-6	143.59	143.61
366	U1498A	19R	CC W	2-4	171.92	171.94	0	0	0	0	0	0	0	0	0	0	0	0	0	1	0	0	1	0	0	0	1	0	0	0	0	0	0	0	0	0	0	0	0	0	0	0	0	0	0	0	0	0	0
																					gray areas = barren samples
[truncated: 56 more columns]

## Sheet: pelagic abundances
Expedition	Site/Hole	Core	Section	Interval	Top depth (mbsf)	Bottom depth (mbsf)	Alabaminella weddellensis	Ammobaculites agglutinans	Ammodiscus sp.	Ammodiscus tenuis	Ammoglobigerina spp.	Bolivina sp.	Bulimina striata	Buzasina galeata	Buzasina ringens	Cibicides pachyderma	Cibicides refulgens	Cibicides sp.	Cibicidoides cf. mundulus	Cibicidoides mundulus	Cibicidoides sp.	Cibicidoides variabilis	Cibicidoides wuellerstorfi	Cribrostomoides jeffreysii	Cribrostomoides sphaerilocula	Cribrostomoides subglobosus	Cyclammina cancellata	Cyclammina sp.	Cyclammina trullissata	Cystammina pauciloculata	Discammina compressa	Discorbinella bertheloti	Eggerella bradyi	Ehrenbergina trigona	Ehrenbergina spp.	Epistominella exigua	Evolutinella sp.	Favocassidulina favus	Fissurina spp.	Francuscia extensa	Globobulimina pyrula	Globocassidulina crassa	Globocassidulina sp.	Globocassidulina subglobosa	Glomospira sp.	Gyroidina sp.	Gyroidina umbonata	Hansenisca soldanii	Haplophragmoides sp.
366	U1498A	1R	1W	6-8	0.06	0.08	0	0	0	0	1	1	1	0	1	5	0	1	0	1	0	0	4	0	0	2	0	0	3	0	0	0	4	5	0	15	0	1	2	1	0	1	0	23	0	0	1	2	0
366	U1498A	1R	1W	28-30	0.28	0.3	0	0	1	0	4	0	0	0	0	0	0	0	0	0	0	0	1	0	0	3	0	0	2	1	0	0	0	0	1	4	0	0	1	0	0	2	0	13	0	0	0	0	0
366	U1498A	1R	1W	58-60	0.58	0.6	0	1	0	0	0	1	0	1	0	0	0	0	0	0	1	0	0	1	0	2	0	0	2	1	0	0	0	0	0	4	2	0	1	0	0	2	0	12	0	0	0	1	0
366	U1498A	1R	2W	2-4	1.52	1.54	0	0	0	0	0	0	0	0	0	2	0	0	0	0	0	0	3	0	0	1	0	0	0	0	0	0	2	2	0	2	0	0	0	0	0	1	0	11	0	0	0	0	0
366	U1498A	1R	2W	59-61	2.09	2.11	0	0	0	0	0	0	0	0	0	0	0	0	0	0	0	0	0	0	0	1	0	0	0	0	0	0	0	1	0	1	0	0	0	0	0	0	0	4	0	1	0	0	0
366	U1498A	1R	2W	89-91	2.39	2.41	0	0	0	0	0	0	0	0	0	0	0	0	0	0	0	0	0	0	0	0	0	0	0	0	0	0	0	0	0	1	0	0	1	0	0	0	0	1	0	0	0	0	0
366	U1498A	1R	3W	0-3	2.5	2.53	0	0	0	0	0	0	0	0	0	0	0	0	0	1	0	0	3	0	0	2	0	0	0	0	0	0	0	0	0	2	0	0	0	0	0	0	1	12	0	0	0	0	1
366	U1498A	1R	3W	29-31	2.79	2.81	0	0	1	0	0	0	0	0	0	0	0	0	0	0	0	0	2	0	0	2	0	0	0	1	0	0	0	0	1	6	0	0	0	0	0	0	1	6	0	0	0	0	0
366	U1498A	1R	3W	61-63	3.11	3.13	0	0	0	0	1	0	0	0	0	0	0	0	0	1	0	2	0	0	1	1	0	0	0	1	0	0	0	0	0	2	3	0	1	0	0	1	0	6	0	0	0	0	0
366	U1498A	1R	4W	1-3	3.76	3.78	0	0	0	0	1	1	0	0	0	0	0	0	0	0	0	0	3	0	1	1	0	0	1	1	0	0	0	1	0	3	0	0	0	0	0	0	1	19	0	0	1	0	0
366	U1498A	1R	4W	61-63	4.36	4.38	0	0	0	0	0	0	0	0	0	0	0	0	0	0	0	0	5	0	0	1	0	0	0	1	0	0	0	3	0	4	0	1	1	0	0	1	0	15	0	0	1	1	0
366	U1498A	1R	4W	120-122	4.95	4.97	2	0	0	0	2	0	0	0	0	0	0	0	0	0	0	0	2	0	0	2	0	0	1	0	2	0	0	0	0	4	0	0	1	0	0	0	0	14	0	0	1	1	0
366	U1498A	1R	4W	148-150	5.23	5.25	1	0	0	1	2	0	1	0	0	0	0	0	1	0	0	0	1	0	0	2	0	0	0	1	0	0	1	0	0	3	0	0	1	0	0	0	0	5	0	0	1	2	0
[truncated: 144 more columns]

## Sheet: forearc
Expedition	Site/Hole	Core	Section	Interval	Top depth (mbsf)	Bottom depth (mbsf)	Alabaminella weddellensis	Ammobaculites agglutinans	Ammodiscus sp.	Ammodiscus tenuis	Ammoglobigerina spp.	Bolivina sp.	Bulimina striata	Buzasina galeata	Buzasina ringens	Cibicides pachyderma	Cibicides refulgens	Cibicides sp.	Cibicidoides cf. mundulus	Cibicidoides mundulus	Cibicidoides sp.	Cibicidoides variabilis	Cibicidoides wuellerstorfi	Cribrostomoides jeffreysii	Cribrostomoides sphaerilocula	Cribrostomoides subglobosus	Cyclammina cancellata	Cyclammina sp.	Cyclammina trullissata	Cystammina pauciloculata	Discammina compressa	Discorbinella bertheloti	Eggerella bradyi	Ehrenbergina trigona	Ehrenbergina spp.	Epistominella exigua	Evolutinella sp.	Favocassidulina favus	Fissurina spp.	Francuscia extensa	Globobulimina pyrula	Globocassidulina crassa	Globocassidulina sp.	Globocassidulina subglobosa	Glomospira sp.	Gyroidina sp.	Gyroidina umbonata	Hansenisca soldanii	Haplophragmoides sp.
366	U1498A	13R	1W	0-4	113.5	113.54
366	U1498A	13R	2W	15-17	113.98	114.00	0	0	0	0	0	0	0	0	0	0	0	0	0	3	0	0	0	0	0	0	1	0	0	0	0	0	0	0	0	5	0	0	0	0	1	0	0	27	0	0	3	13	0
366	U1498A	13R	CC W	15-17	115.28	115.30	0	0	0	0	0	0	0	0	0	0	0	0	0	1	0	0	0	0	0	0	0	0	0	0	0	0	0	0	0	1	0	0	0	0	0	0	0	6	0	0	3	1	0
366	U1498A	15R	2W	23-25	134.13	134.15
366	U1498A	16R	CC W	4-6	143.59	143.61
[truncated: 144 more columns]

## Sheet: epi-inf pelagic
Expedition	Site/Hole	Core	Section	Interval	Top depth (mbsf)	Bottom depth (mbsf)	Preservation	Alabaminella weddellensis	Ammobaculites agglutinans	Ammodiscus sp.	Ammodiscus tenuis	Ammoglobigerina spp.	Bolivina sp.	Bulimina striata	Buzasina galeata	Buzasina ringens	Cibicides pachyderma	Cibicides refulgens	Cibicides sp.	Cibicidoides cf. mundulus	Cibicidoides mundulus	Cibicidoides sp.	Cibicidoides variabilis	Cibicidoides wuellerstorfi	Cribrostomoides jeffreysii	Cribrostomoides sphaerilocula	Cribrostomoides subglobosus	Cyclammina cancellata	Cyclammina sp.	Cyclammina trullissata	Cystammina pauciloculata	Discammina compressa	Discorbinella bertheloti	Eggerella bradyi	Ehrenbergina trigona	Ehrenbergina spp.	Epistominella exigua	Evolutinella sp.	Favocassidulina favus	Fissurina spp.	Francuscia extensa	Globobulimina pyrula	Globocassidulina crassa	Globocassidulina sp.	Globocassidulina subglobosa	Glomospira sp.	Gyroidina sp.	Gyroidina umbonata	Hansenisca soldanii
366	U1498A	1R	1W	6-8	0.06	0.08	G/M	0	0	0	0	1	1	1	0	1	5	0	1	0	1	0	0	4	0	0	2	0	0	3	0	0	0	4	5	0	15	0	1	2	1	0	1	0	23	0	0	1	2
366	U1498A	1R	1W	28-30	0.28	0.30	G/M	0	0	1	0	4	0	0	0	0	0	0	0	0	0	0	0	1	0	0	3	0	0	2	1	0	0	0	0	1	4	0	0	1	0	0	2	0	13	0	0	0	0
366	U1498A	1R	1W	58-60	0.58	0.60	G	0	1	0	0	0	1	0	1	0	0	0	0	0	0	1	0	0	1	0	2	0	0	2	1	0	0	0	0	0	4	2	0	1	0	0	2	0	12	0	0	0	1
366	U1498A	1R	2W	2-4	1.52	1.54	G/M	0	0	0	0	0	0	0	0	0	2	0	0	0	0	0	0	3	0	0	1	0	0	0	0	0	0	2	2	0	2	0	0	0	0	0	1	0	11	0	0	0	0
366	U1498A	1R	2W	59-61	2.09	2.11	G	0	0	0	0	0	0	0	0	0	0	0	0	0	0	0	0	0	0	0	1	0	0	0	0	0	0	0	1	0	1	0	0	0	0	0	0	0	4	0	1	0	0
366	U1498A	1R	2W	89-91	2.39	2.41	G/M	0	0	0	0	0	0	0	0	0	0	0	0	0	0	0	0	0	0	0	0	0	0	0	0	0	0	0	0	0	1	0	0	1	0	0	0	0	1	0	0	0	0
366	U1498A	1R	3W	0-3	2.50	2.53	G	0	0	0	0	0	0	0	0	0	0	0	0	0	1	0	0	3	0	0	2	0	0	0	0	0	0	0	0	0	2	0	0	0	0	0	0	1	12	0	0	0	0
366	U1498A	1R	3W	29-31	2.79	2.81	G	0	0	1	0	0	0	0	0	0	0	0	0	0	0	0	0	2	0	0	2	0	0	0	1	0	0	0	0	1	6	0	0	0	0	0	0	1	6	0	0	0	0
366	U1498A	1R	3W	61-63	3.11	3.13	G	0	0	0	0	1	0	0	0	0	0	0	0	0	1	0	2	0	0	1	1	0	0	0	1	0	0	0	0	0	2	3	0	1	0	0	1	0	6	0	0	0	0
366	U1498A	1R	4W	1-3	3.76	3.78	G	0	0	0	0	1	1	0	0	0	0	0	0	0	0	0	0	3	0	1	1	0	0	1	1	0	0	0	1	0	3	0	0	0	0	0	0	1	19	0	0	1	0
366	U1498A	1R	4W	61-63	4.36	4.38	G/M	0	0	0	0	0	0	0	0	0	0	0	0	0	0	0	0	5	0	0	1	0	0	0	1	0	0	0	3	0	4	0	1	1	0	0	1	0	15	0	0	1	1
366	U1498A	1R	4W	120-122	4.95	4.97	G	2	0	0	0	2	0	0	0	0	0	0	0	0	0	0	0	2	0	0	2	0	0	1	0	2	0	0	0	0	4	0	0	1	0	0	0	0	14	0	0	1	1
366	U1498A	1R	4W	148-150	5.23	5.25	G	1	0	0	1	2	0	1	0	0	0	0	0	1	0	0	0	1	0	0	2	0	0	0	1	0	0	1	0	0	3	0	0	1	0	0	0	0	5	0	0	1	2
[truncated: 51 more columns]

## Sheet: epi-inf forearc
Expedition	Site/Hole	Core	Section	Interval	Top depth (mbsf)	Bottom depth (mbsf)	Alabaminella weddellensis	Ammobaculites agglutinans	Ammodiscus sp.	Ammodiscus tenuis	Ammoglobigerina spp.	Bolivina sp.	Bulimina striata	Buzasina galeata	Buzasina ringens	Cibicides pachyderma	Cibicides refulgens	Cibicides sp.	Cibicidoides cf. mundulus	Cibicidoides mundulus	Cibicidoides sp.	Cibicidoides variabilis	Cibicidoides wuellerstorfi	Cribrostomoides jeffreysii	Cribrostomoides sphaerilocula	Cribrostomoides subglobosus	Cyclammina cancellata	Cyclammina sp.	Cyclammina trullissata	Cystammina pauciloculata	Discammina compressa	Discorbinella bertheloti	Eggerella bradyi	Ehrenbergina trigona	Ehrenbergina spp.	Epistominella exigua	Evolutinella sp.	Favocassidulina favus	Fissurina spp.	Francuscia extensa	Globobulimina pyrula	Globocassidulina crassa	Globocassidulina sp.	Globocassidulina subglobosa	Glomospira sp.	Gyroidina sp.	Gyroidina umbonata	Hansenisca soldanii	Haplophragmoides sp.
366	U1498A	13R	1W	0-4	113.50	113.54
366	U1498A	13R	2W	15-17	113.98	114.00	0	0	0	0	0	0	0	0	0	0	0	0	0	3	0	0	0	0	0	0	1	0	0	0	0	0	0	0	0	5	0	0	0	0	1	0	0	27	0	0	3	13	0
366	U1498A	13R	3W	16-18	114.76	114.78	0	0	0	0	0	0	0	0	0	0	0	0	0	1	0	0	0	0	0	0	1	0	0	0	0	0	0	0	0	0	0	0	0	0	0	0	0	4	0	0	0	3	0
366	U1498A	13R	CC W	15-17	115.28	115.30	0	0	0	0	0	0	0	0	0	0	0	0	0	1	0	0	0	0	0	0	0	0	0	0	0	0	0	0	0	1	0	0	0	0	0	0	0	6	0	0	3	1	0
366	U1498A	15R	2W	23-25	134.13	134.15
366	U1498A	16R	CC W	4-6	143.59	143.61
[truncated: 50 more columns]

## Sheet: references
Species	Epifaunal/Infaunal	Taxonomic reference
Alabaminella weddellensis	Epifaunal (Rodrigues et al., 2018)	Alabaminella weddellensis (Earland, 1936)
Ammobaculites agglutinans	Infaunal (Burmistrova et al., 2007)	Ammobaculites agglutinans (d'Orbigny, 1846)
Ammodiscus sp.	Epifaunal (Kaminski & Gradstein 2005)	Ammodiscus Reuss, 1862
Ammodiscus tenuis	Epifaunal (Kaminski & Gradstein 2005)	Ammodiscus tenuis (Brady, 1881)
Ammoglobigerina spp.	Epifaunal to shallow infaunal (Reolid et al., 2008)	Ammoglobigerina Eimer & Fickert, 1899
Bolivina sp.	Infaunal (Corliss & Chen, 1998)	Bolivina d'Orbigny, 1839
Bulimina striata	Infaunal (Corliss, 1991 )	Bulimina d'Orbigny, 1826
Buzasina galeata	Infaunal (Kaminski et al., 1995)	Buzasina galeata (Brady, 1881)
Buzasina ringens	Infaunal (Kaminski et al., 1995)	Buzasina ringens (Brady, 1879)
Cibicides pachyderma	Epifaunal (Kender et al., 2008)	Cibicides pachyderma (Rzehak, 1886)
Cibicides refulgens	Epifaunal (Corliss & Chen, 1988)	Cibicides refulgens Montfort, 1808
Cibicides sp.	Epifaunal (Corliss, 1991)	Cibicides Montfort, 1808
Cibicidoides cf. mundulus	Epifaunal to shallow infaunal (Murray, 2006)	Cibicidoides Thalmann, 1939
Cibicidoides mundulus	Epifaunal to shallow infaunal (Murray, 2006)	Cibicidoides mundulus (Brady, Parker & Jones, 1888)
Cibicidoides sp.	Epifaunal to shallow infaunal (Murray, 2006)	Cibicidoides Thalmann, 1939
Cibicidoides variabilis	Epifaunal to shallow infaunal (Murray, 2006)	Cibicidoides variabilis (d'Orbigny, 1826)
Cibicidoides wuellerstorfi	Epifaunal (Corliss & Chen, 1988);	Cibicidoides wuellerstorfi (Schwager, 1866)
Cribrostomoides jeffreysii	Epifaunal (Kaminski & Gradstein 2005)	Cribrostomoides jeffreysii (Williamson, 1858)
Cribrostomoides sphaerilocula	Epifaunal (Kaminski & Gradstein 2005)	Cribrostomoides sphaerilocula (Cushman, 1910)
Cribrostomoides subglobosus	Epifaunal (Kaminski & Gradstein 2005)	Cribrostomoides subglobosus (Cushman, 1910)
Cyclammina cancellata	Superficial epifauna to shallow infauna (Kaminski and Gradtein, 2005)	Cyclammina cancellata Brady, 1879
Cyclammina sp.	Superficial epifauna to shallow infauna (Kaminski and Gradtein, 2005)	Cyclammina Brady, 1879
Cyclammina trullissata	Superficial epifauna to shallow infauna (Kaminski and Gradtein, 2005)	Cyclammina trullissata (Brady, 1879)
Cystammina pauciloculata	Infaunal (Kuhnt et al. 2000)	Cystammina pauciloculata (Brady, 1879)
Discammina compressa	Epifaunal (Kaminski et al., 1995)	Discammina compressa (Goës, 1882)
Discorbinella bertheloti	Epifaunal (Corliss & Chen, 1988)	Discorbinella bertheloti (d'Orbigny, 1839)
Eggerella bradyi	Infaunal (Murray, 2006)	Eggerella bradyi (Cushman, 1911)
Ehrenbergina trigona	shallow Infaunal (Bubenshchikova et al., 2010)	Ehrenbergina trigona Goës, 1896
Ehrenbergina spp.	shallow Infaunal (Bubenshchikova et al., 2010)	Ehrenbergina Reuss, 1850
Epistominella exigua	Epifaunal (Corliss & Chen, 1988)	Epistominella exigua (Brady, 1884)
Evolutinella sp.	Superficial epifauna to shallow infauna	Evolutinella Myatlyuk, 1971
Favocassidulina favus	Infaunal	Favocassidulina favus (Brady, 1877)
Fissurina circularis	Infaunal (Murray, 2006)	Fissurina circularis Todd, 1954
Fissurina formosa	Infaunal (Murray, 2006)	Fissurina formosa (Schwager, 1866)
Fissurina orbignyana	Infaunal (Murray, 2006)	Fissurina orbignyana Seguenza, 1862
Fissurina sp. 1	Infaunal (Murray, 2006)	Fissurina Reuss, 1850
Fissurina sp. 2	Infaunal (Murray, 2006)	Fissurina Reuss, 1850
Francuscia extensa	Infaunal (Corliss, 1991)	Francuscia extensa (Cushman, 1923)
Globobulimina pyrula	Infaunal (Murray, 2006)	Globobulimina pyrula (d'Orbigny, 1846)
Globocassidulina crassa	Infaunal (Corliss & Chen, 1988)	Globocassidulina crassa (d'Orbigny, 1839)
Globocassidulina sp.	Infaunal (Corliss & Chen, 1988)	Globocassidulina Voloshinova, 1960
Globocassidulina subglobosa	Infaunal (Corliss & Chen, 1988)	Globocassidulina subglobosa (Brady, 1881)
Glomospira sp.	Epifaunal (Kaminski & Gradstein 2005)	Glomospira Rzehak, 1885
Gyroidina sp.	Epifaunal (Murray, 2006)	Gyroidina d'Orbigny, 1826
Gyroidina umbonata	Epifaunal (Murray, 2006)	Gyroidina umbonata (Silvestri, 1898)
Hansenisca soldanii	Epifaunal (Corliss & Chen, 1988)	Hansenisca soldanii (d'Orbigny, 1826)
Haplophragmoides sp.	Epifaunal to shallow infaunal (Kaminski and Gradstein 2005)	Haplophragmoides Cushman, 1910
Heterolepa dutemplei	Epifaunal (Murray, 2006)	Heterolepa dutemplei (d'Orbigny, 1846)
Karreriella bradyi	Infaunal (Kaminski & Gradstein 2005)	Karreriella bradyi (Cushman, 1911)
Lagena hispidula	Infaunal Wolfgring et al., 2015)	Lagena hispidula Cushman, 1913
Lagena sp. 1	Infaunal Wolfgring et al., 2015)	Lagena Walker & Jacob, 1798
Lagena sp. 2	Infaunal Wolfgring et al., 2015)	Lagena Walker & Jacob, 1798
Lagena sp. 3	Infaunal Wolfgring et al., 2015)	Lagena Walker & Jacob, 1798
Lagena striata	Infaunal Wolfgring et al., 2015)	Lagena striata (d'Orbigny, 1839)
Lagena sulcata	Infaunal Wolfgring et al., 2015)	Lagena sulcata (Walker & Jacob, 1798)
Laticarinina pauperata	-	Laticarinina pauperata (Parker & Jones, 1865)
Lenticulina sp.	Epifaunal (Corliss & Chen, 1988)	Lenticulina Lamarck, 1804
Melonis affinis	mostly infaunal (Murray, 1991)	Melonis affinis (Reuss, 1851)
Melonis pompilioides	Infaunal (Murray, 2006)	Melonis pompilioides (Fichtel & Moll, 1798)
Nodellum membranaceum	Infaunal	Nodellum membranaceum (Brady, 1879)
Nonionella sp.	Infaunal (Murray, 2006)	Nonionella Cushman, 1926
Nuttallides umbonifer	Epifaunal (Gooday, 1993; Mackensen et al., 1995; Loubere, 1991; Brown et al., 2011; Poli et al., 2012)	Nuttallides umbonifer (Cushman, 1933)
Oolina apiopleura	Infaunal (Murray, 1991)	Oolina apiopleura (Loeblich & Tappan, 1953)
Oolina globosa	Infaunal (Murray, 1991)	Oolina globosa (Montagu, 1803)
Oolina ovum	Infaunal (Murray, 1991)	Oolina ovum (Ehrenberg, 1843)
Oolina setosa	Infaunal (Murray, 1991)	Oolina setosa (Earland, 1934)
Oridorsalis umbonatus	Epifaunal (Corliss & Chen, 1988);	Oridorsalis umbonatus (Reuss, 1851)
Osangularia bengalensis	Epifaunal (Wolfgring et al., 2015)	Osangularia bengalensis (Schwager, 1866)
Osangularia culter	Epifaunal (Wolfgring et al., 2015)	Osangularia culter (Parker & Jones, 1865)
Osangularielloides rugosus	Epifaunal (Murray, 2006)	Osangularielloides rugosus (Phleger & Parker, 1951)
Quinqueloculina spp.	Epifaunal (Murray, 2006)	Quinqueloculina d'Orbigny, 1826
Parafissurina basispinata	Infaunal (Corliss & Chen, 1988)	Parafissurina basispinata McCulloch, 1977
Paratrochammina sp.	Epifaunal (Kaminski et al., 1995)	Paratrochammina Brönnimann, 1979
Pleurostomella acuta	Infaunal (Wolfgring et al., 2015)	Pleurostomella acuta Hantken, 1875
Psammosphaera fusca	Infaunal (Kaminski & Gradstein 2005)	Psammosphaera fusca Schulze, 1875
Pullenia bulloides	Infaunal (Corliss & Chen, 1988)	Pullenia bulloides (d'Orbigny, 1846)
Pullenia quinqueloba	Infaunal (Murray, 2006)	Pullenia quinqueloba (Reuss, 1851)
Pullenia salisburyi	Infaunal (Murray, 2006)	Pullenia salisburyi Stewart & Stewart, 1930
Pullenia sp.	Infaunal (Murray, 2006)	Pullenia Parker & Jones in Carpenter et al., 1862
Pyrgo murrhina	Epifaunal (Corliss & Chen, 1988)	Pyrgo murrhina (Schwager, 1866)
Pyrgo sp. 1	Epifaunal (Kender et al., 2008)	Pyrgo Defrance, 1824
Pyrgo sp. 2	Epifaunal (Kender et al., 2008)	Pyrgo Defrance, 1824
Pyrulina cylindroides	Infaunal Rasmussen and Sheldon, 2015	Pyrulina cylindroides (Roemer, 1838)
Recurvoidella bradyi	Epifaunal (Kaminski & Gradstein, 2005)	Recurvoidella bradyi (Robertson, 1891)
Recurvoides turbinatus	Epifaunal (Kaminski & Gradstein, 2005)	Recurvoides turbinatus (Brady, 1881)
Reophax subfusiformis	Infaunal (Kaminski & Gradstein 2005)	Reophax subfusiformis Earland Em. Höglund, 1947
Rosalina bradyi	Epifaunal (Murray, 2006)	Rosalina bradyi (Cushman, 1915)
Sphaeroidina bulloides	Infaunal (Carboni and Di Bella 1996)	Sphaeroidina bulloides d'Orbigny in Deshayes, 1828
Spiroplectammina biformis	Epifaunal (Kaminski & Gradstein, 2005)	Spiroplectammina biformis (Parker & Jones, 1865)
Stilostomella spp.	Infaunal (Wolfgring et al., 2015)	Stilostomella Guppy, 1894
Strictocostella modesta	Infaunal (Arreguín-Rodríguez et al., 2016)	Strictocostella modesta (Bermúdez, 1937)
Thurammina albicans	Epifaunal (Reolid et al., 2008)	Thurammina albicans Brady, 1879
Thurammina papillata	Epifaunal (Reolid et al., 2008)	Thurammina papillata Brady, 1879
Triloculina spp.	Epifaunal (Corliss & Chen, 1988)	Triloculina d'Orbigny, 1826
Trochammina advena	Epifaunal (Kaminski & Gradstein, 2005)	Trochammina advena Cushman, 1922
Trochammina inflata	Epifaunal (Kaminski & Gradstein, 2005)	Trochammina inflata (Montagu, 1808)
Trochammina sp.	Epifaunal (Kaminski & Gradstein, 2005)	Trochammina Parker & Jones, 1859
Tubed-shaped agglutinated forms
Psammosiphonella discreta	Epifaunal (Kaminski and Gradstein, 2005)	Psammosiphonella discreta (Brady, 1881)
Rhabdammina abyssorum	Epifaunal (Kaminski and Gradstein, 2005)	Rhabdammina abyssorum Sars in Carpenter, 1869
Testulosiphon indivisus	Epifaunal (Kaminski and Gradstein, 2005)	Testulosiphon indivisus (Brady, 1884)
